# Supplementary material for: Extensive genomic diversity and selective conservation of virulence-determinants in enterohemorrhagic Escherichia coli strains of O157 and non-O157 serotypes
Source: Genome Biol. 2007 Jul 10;8(7):R138. doi: 10.1186/gb-2007-8-7-r138 (PMC2323221; doi:10.1186/gb-2007-8-7-r138)
Supplement: Additional data file 6 — The processed data of CGH analyses of non-O157 EHEC strains are shown. [file gb-2007-8-7-r138-S6.xls]

## Sheet: Sheet1
Table S3: The results of CGH analyses of non-O157 EHEC strains (processed data).
Gene or repeated gene family	Products	in silico analysis of K-12 MG1655	Judgment in each test strain*
			O26								O111						O103
			No.1	No.2	No.3	No.4	No.5	No.6	No.7	No.8	No.1	No.2	No.3	No.4	No.5	No.6	No.1	No.2	No.3	No.4	No.5	No.6
Singleton genes on the chromosome
ECs0001	thr operon leader peptide	A	U	U	P	U	P	A	P	P	P	P	P	P	P	P	P	P	P	P	P	P
ECs0002	aspartokinase I, homoserine dehydrogenase I	P	P	P	P	P	P	P	P	P	P	P	P	P	P	P	P	P	P	P	P	P
ECs0003	homoserine kinase	P	P	P	P	P	P	P	P	P	P	P	P	P	P	P	P	P	P	P	P	P
ECs0004	threonine synthase	P	P	P	P	P	P	P	P	P	P	P	P	P	P	P	P	P	P	P	P	P
ECs0005	hypothetical protein	P	P	P	P	P	P	P	P	P	P	P	P	P	P	P	P	P	P	P	P	P
ECs0006	hypothetical protein	P	P	P	P	P	P	P	P	P	P	P	P	P	P	P	P	P	P	P	P	P
ECs0007	putative inner membrane transport protein	P	P	P	P	P	P	P	P	P	P	P	P	P	P	P	P	P	P	P	P	P
ECs0008	transaldolase B	P	P	P	P	P	P	P	P	P	P	P	P	P	P	P	P	P	P	P	P	P
ECs0009	required for the efficient incorporation of molybdate into moly	P	P	P	P	P	P	P	P	P	P	P	P	P	P	P	P	P	P	P	P	P
ECs0010	hypothetical protein	P	P	P	P	P	P	P	P	P	P	P	P	P	P	P	P	P	P	P	P	P
ECs0011	positive regulator for sigma 32 heat shock promoters	P	P	P	P	P	P	P	P	P	P	P	P	P	P	P	P	P	P	P	P	P
ECs0012	putative oxidoreductase	P	P	P	P	P	P	P	P	P	P	P	P	P	P	P	P	P	P	P	P	P
ECs0013	hypothetical protein	P	P	P	P	P	P	P	P	P	P	P	P	P	P	P	P	P	P	P	P	P
ECs0014	chaperone Hsp70; DNA biosynthesis; autoregulated heat shock pro	P	P	P	P	P	P	P	P	P	P	P	P	P	P	P	P	P	P	P	P	P
ECs0015	chaperone with DnaK; heat shock protein	P	P	P	P	P	P	P	P	P	P	P	P	P	P	P	P	P	P	P	P	P
ECs0016	Gef protein interferes with membrane function when in excess	P	P	P	P	P	P	P	P	P	P	P	P	P	P	P	P	P	P	P	P	P
ECs0017	Na+/H antiporter, pH dependent	P	P	P	P	P	P	P	P	P	P	P	P	P	P	P	P	P	P	P	P	P
ECs0018	transcriptional activator of nhaA	P	P	P	P	P	P	P	P	P	P	P	P	P	P	P	P	U	P	P	P	P
ECs0019	hypothetical protein	P	P	P	P	P	P	P	P	P	P	P	P	P	P	P	P	P	P	P	P	P
ECs0020	hypothetical protein	A	P	P	P	P	P	P	P	P	P	P	P	P	P	A	P	U	P	P	P	P
ECs0021	hypothetical protein	A	P	P	P	P	P	P	P	P	P	P	P	P	P	U	P	P	P	P	P	P
ECs0022	putative outer membrane usher protein precursor	A	U	U	U	U	U	U	U	U	U	U	U	U	U	U	U	U	U	U	U	U
ECs0023	putative fimbrial chaperone	A	A	A	A	A	A	A	A	A	A	A	A	A	A	A	A	A	A	A	A	A
ECs0024	putative fimbrial protein	A	A	A	A	A	A	A	A	A	A	A	A	A	A	A	A	A	A	A	A	A
ECs0025	hypothetical protein	A	P	P	P	P	P	P	P	P	P	P	P	P	P	A	P	U	P	P	P	P
ECs0026	30S ribosomal subunit protein S20	P	P	P	P	P	P	P	P	P	P	P	P	P	P	P	P	P	P	P	P	P
ECs0027	hypothetical protein	P	P	P	P	P	P	P	P	P	P	P	P	P	P	P	P	P	P	P	P	P
ECs0028	putative regulator	P	P	P	P	P	P	P	P	P	P	P	P	P	P	P	P	P	P	P	P	P
ECs0029	isoleucine tRNA synthetase	P	P	P	P	P	P	P	P	P	P	P	P	P	P	P	P	P	P	P	P	P
ECs0030	prolipoprotein signal peptidase (SPase II)	P	P	P	P	P	P	P	P	P	P	P	P	P	P	U	P	P	P	P	P	P
ECs0031	probable FKBX-type 16KD peptidyl-prolyl cis-trans isomerase	P	P	P	P	P	P	P	P	P	P	P	P	P	P	P	P	P	P	P	P	P
ECs0032	control of stringent response; involved in penicillin tolerance	P	P	P	P	P	P	P	P	P	P	P	P	P	P	P	P	P	P	P	P	P
ECs0033	hypothetical protein	P	P	P	P	P	P	P	P	P	P	P	P	P	P	P	P	P	P	P	P	P
ECs0034	dihydrodipicolinate reductase	P	P	P	P	P	P	U	P	P	P	P	P	P	P	P	P	P	P	P	P	P
ECs0035	carbamoyl-phosphate synthetase, glutamine (small) subunit	P	P	P	P	P	P	P	P	P	P	P	P	P	P	P	P	P	P	P	P	P
ECs0036	carbamoyl-phosphate synthase large subunit	P	P	P	P	P	P	P	P	P	P	P	P	P	P	P	P	P	P	P	P	P
ECs0037	transcriptional regulator of cai operon	P	P	P	P	P	P	P	P	P	P	P	P	P	P	P	P	P	P	P	P	P
ECs0038	possible synthesis of cofactor for carnitine racemase and dehyd	P	P	P	P	P	P	P	P	P	P	P	P	P	P	P	P	P	P	P	P	P
ECs0039	carnitine racemase	P	P	P	P	P	P	P	P	P	P	P	P	P	P	P	P	P	P	P	P	P
ECs0040	probable crotonobetaine/carnitine-CoA ligase	P	P	P	P	P	P	P	P	P	P	P	P	P	P	P	P	P	P	P	P	P
ECs0041	l-carnitine dehydratase	P	P	P	P	P	P	P	P	P	P	P	P	P	P	P	P	P	P	P	P	P
ECs0042	probable carnitine operon oxidoreductase	P	P	P	P	P	P	P	P	P	P	P	P	P	P	P	P	P	P	P	P	P
ECs0043	probable carnitine transporter	P	P	P	P	P	P	P	P	P	P	P	P	P	P	P	P	P	P	P	P	P
ECs0044	probable flavoprotein subunit, carnitine metabolism	P	P	P	P	P	P	P	P	P	P	P	P	P	P	P	P	P	P	P	P	P
ECs0045	probable flavoprotein subunit, carnitine metabolism	P	P	P	P	P	P	P	P	P	P	P	P	P	P	P	P	P	P	P	P	P
ECs0046	flavoprotein; electron transport	P	P	P	P	P	P	P	P	P	P	P	P	P	P	P	P	P	P	P	P	P
ECs0047	putative ferredoxin	P	P	P	P	P	P	P	P	P	P	P	P	P	P	P	P	P	P	P	P	P
ECs0048	putative transport protein	P	P	P	P	P	P	P	P	P	P	P	P	P	P	P	P	P	P	P	P	P
ECs0049	putative NAD(P)H oxidoreductase	P	P	P	P	P	P	P	P	P	P	P	P	P	P	U	U	P	P	P	P	P
ECs0050	K+ efflux antiporter, glutathione-regulated	P	P	P	P	P	P	P	P	P	P	P	P	P	P	P	P	P	P	P	P	P
ECs0051	dihydrofolate reductase type I; trimethoprim resistance	P	P	P	P	P	P	P	P	P	P	P	P	P	P	P	P	P	P	P	P	P
ECs0052	CcdA-like protein	A	A	A	A	A	A	A	A	A	A	A	A	A	A	A	A	A	A	A	A	A
ECs0053	CcdB-like protein	A	A	A	A	A	A	A	A	A	A	A	A	A	A	A	A	A	A	A	A	A
ECs0054	diadenosine tetraphosphatase	P	P	P	P	P	P	P	P	P	P	P	P	P	P	P	P	U	P	P	P	P
ECs0055	hypothetical protein	P	P	P	P	P	P	P	P	P	P	P	P	P	P	P	P	P	P	P	P	P
ECs0056	S-adenosylmethionine-6-N',N'-adenosyl (rRNA) dimethyltransferas	P	P	P	P	P	P	P	P	P	P	P	P	P	P	P	P	P	P	P	P	P
ECs0057	pyridoxine biosynthesis	P	P	P	P	P	P	P	P	P	P	P	P	P	P	P	P	P	P	P	P	P
ECs0058	survival protein	P	P	P	P	P	P	P	P	P	P	P	P	P	P	P	P	P	P	P	P	P
ECs0059	organic solvent tolerance	P	P	P	P	P	P	P	P	P	P	P	P	P	P	P	P	P	P	P	P	P
ECs0060	putative DNA binding protein	P	P	P	P	P	P	P	P	P	P	P	P	P	P	P	P	P	P	P	P	P
ECs0061	non-LEE-encoded effector EspY1	P	A	A	A	A	A	A	A	A	A	A	A	A	A	A	A	A	A	A	A	A
ECs0062	hypothetical protein	P	P	U	P	P	P	U	P	P	P	P	P	P	P	U	P	P	P	P	P	P
ECs0063	probable ATP-dependent RNA helicase	P	P	P	P	P	P	P	P	P	P	P	P	P	P	P	P	P	P	P	P	P
ECs0064	DNA polymerase II	P	P	P	P	P	P	U	P	P	P	P	P	P	P	P	P	P	P	P	P	P
ECs0065	L-ribulose-5-phosphate 4-epimerase	P	P	P	P	P	P	P	P	P	P	P	P	P	P	P	P	P	P	P	P	P
ECs0066	L-arabinose isomerase	P	P	P	P	P	P	P	P	P	P	P	P	P	P	P	P	P	P	P	P	P
ECs0067	L-ribulokinase	P	P	P	P	P	P	P	P	P	P	P	P	P	P	P	P	P	P	P	P	P
ECs0068	transcriptional regulator for ara operon	P	P	P	P	P	P	P	P	P	P	P	P	P	P	P	P	P	P	P	P	P
ECs0069	hypothetical protein	P	P	P	P	P	P	P	P	P	P	P	P	P	P	P	P	P	P	P	P	P
ECs0070	putative ATP-binding component of a transport system	P	P	P	P	P	P	P	P	P	P	P	P	P	P	P	P	P	P	P	P	P
ECs0071	putative transport system permease protein	P	P	P	P	P	P	A	P	P	P	P	P	P	P	U	P	P	P	P	P	P
ECs0072	thiamin-binding periplasmic protein	P	P	P	P	P	P	P	P	P	P	P	P	P	P	P	P	P	P	P	P	P
ECs0073	hypothetical protein	A	A	A	A	A	A	A	A	A	A	A	A	A	A	A	A	A	A	A	A	A
ECs0074	putative transport protein	P	P	P	P	P	P	P	P	P	P	P	P	P	P	P	P	P	P	P	P	P
ECs0075	isopropylmalate isomerase subunit	P	P	P	P	P	P	P	P	P	P	P	P	P	P	P	P	P	P	P	P	P
ECs0076	3-isopropylmalate isomerase (dehydratase) subunit	P	P	P	P	P	P	P	P	P	P	P	P	P	P	P	P	P	P	P	P	P
ECs0077	3-isopropylmalate dehydrogenase	P	P	P	P	P	P	P	P	P	P	P	P	P	P	P	P	P	P	P	P	P
ECs0078	2-isopropylmalate synthase	P	P	P	P	P	P	P	P	P	P	P	P	P	P	P	P	P	P	P	P	P
ECs0079	leu operon leader peptide	P	P	P	P	P	P	P	P	P	P	P	P	P	P	P	P	P	P	P	P	P
ECs0080	probable transcriptional activator for leuABCD operon	P	P	P	P	P	P	P	P	P	P	P	P	P	P	P	P	P	P	P	P	P
ECs0081	putative acetolactate synthase III, valine sensitive, large sub	P	P	P	P	P	P	P	P	P	P	P	P	P	P	P	P	P	P	P	P	P
ECs0082	acetolactate synthase III, valine sensitive, small subunit	P	P	P	P	P	P	P	P	P	P	P	P	P	P	P	P	P	P	P	P	P
ECs0083	fruR leader peptide	P	P	P	P	P	P	P	P	P	P	P	P	P	P	P	P	P	P	P	P	P
ECs0084	transcriptional repressor of fru operon and others	P	P	P	P	P	P	P	P	P	P	P	P	P	P	P	P	P	P	P	P	P
ECs0085	hypothetical protein	P	P	P	P	P	P	P	P	P	P	P	P	P	P	P	P	P	P	P	P	P
ECs0086	putative apolipoprotein	P	P	P	P	P	P	P	P	P	P	P	P	P	P	P	P	P	P	P	P	P
ECs0087	cell division protein; ingrowth of wall at septum	P	P	P	P	P	P	P	P	P	P	P	P	P	P	P	P	P	P	P	P	P
ECs0088	septum formation; penicillin-binding protein 3; peptidoglycan s	P	P	P	P	P	P	P	P	P	P	P	P	P	P	P	P	P	P	P	P	P
ECs0089	meso-diaminopimelate-adding enzyme	P	P	P	P	P	P	P	P	P	P	P	P	P	P	P	P	P	P	P	P	P
ECs0090	D-alanine:D-alanine-adding enzyme	P	P	P	P	P	P	P	P	P	P	P	P	P	P	P	P	P	P	P	P	P
ECs0091	phospho-N-acetylmuramoyl-pentapeptide transferase?	P	P	P	P	P	P	P	P	P	P	P	P	P	P	P	P	P	P	P	P	P
ECs0092	UDP-N-acetylmuramoylalanine-D-glutamate ligase	U	P	P	P	P	P	P	P	P	P	P	P	P	P	P	P	P	P	P	P	P
ECs0093	cell division; membrane protein involved in shape determination	P	P	P	P	P	P	P	P	P	P	P	P	P	P	P	P	P	P	P	P	P
ECs0094	UDP-N-acetylglucosamine:N-acetylmuramyl- (pentapeptide) pyropho	P	P	P	P	P	P	P	P	P	P	P	P	P	P	P	P	P	P	P	P	P
ECs0095	L-alanine adding enzyme, UDP-N-acetyl-muramate:alanine ligase	P	P	P	P	P	P	U	P	P	P	P	P	P	P	U	P	P	P	P	P	P
ECs0096	D-alanine-D-alanine ligase B, affects cell division	P	P	P	P	P	P	P	P	P	P	P	P	P	P	P	P	P	P	P	P	P
ECs0097	cell division protein; ingrowth of wall at septum	P	P	P	P	P	P	P	P	P	P	P	P	P	P	P	P	P	P	P	P	P
ECs0098	ATP-binding cell division protein, septation process, complexes	P	P	P	P	P	P	P	P	P	P	P	P	P	P	P	P	P	P	P	P	P
ECs0099	cell division; forms circumferential ring; tubulin-like GTP-bin	P	P	P	P	P	P	P	P	P	P	P	P	P	P	P	P	P	P	P	P	P
ECs0100	UDP-3-O-acyl N-acetylglucosamine deacetylase; lipid A biosynthe	P	P	P	P	P	P	P	P	P	P	P	P	P	P	P	P	P	P	P	P	P
ECs0101	hypothetical protein	P	P	P	P	P	P	P	P	P	P	P	P	P	P	P	P	P	P	P	P	P
ECs0102	preprotein translocase; secretion protein	P	P	P	P	P	P	P	P	P	P	P	P	P	P	P	P	P	P	P	P	P
ECs0103	7,8-dihydro-8-oxoguanine-triphosphatase, prefers dGTP, causes A	P	P	P	P	P	P	P	P	P	P	P	P	P	P	P	P	P	P	P	P	P
ECs0104	hypothetical protein	P	P	P	P	P	P	P	P	P	P	P	P	P	P	P	P	P	P	P	P	P
ECs0105	hypothetical protein	P	P	P	P	P	P	P	P	P	P	P	P	P	P	P	P	P	P	P	P	P
ECs0106	hypothetical protein	P	P	P	P	P	P	P	P	P	P	P	P	P	P	P	P	P	P	P	P	P
ECs0107	putative DNA repair protein	P	P	P	P	P	P	P	P	P	P	P	P	P	P	P	P	P	P	P	P	P
ECs0108	GMP reductase	P	P	P	P	P	P	P	P	P	P	P	P	P	P	P	P	P	P	P	P	P
ECs0109	hypothetical protein	P	P	P	P	P	P	P	P	P	P	P	P	P	P	P	P	P	P	P	P	P
ECs0110	putative integral membrane protein involved in biogenesis of fi	P	P	P	P	P	P	P	P	P	P	P	P	P	P	P	P	P	P	P	P	P
ECs0111	putative integral membrane protein involved in biogenesis of fi	P	P	P	P	P	P	P	P	P	P	P	P	P	P	P	P	P	P	P	P	P
ECs0112	prelipin peptidase dependent protein	P	P	P	P	P	P	P	P	P	P	P	P	P	P	P	P	P	P	P	P	P
ECs0113	quinolinate phosphoribosyltransferase	P	P	P	P	P	P	P	P	P	P	P	P	P	P	P	P	P	P	P	P	P
ECs0114	regulates ampC	P	P	P	P	P	P	P	P	P	P	P	P	P	P	P	P	P	P	P	P	P
ECs0115	regulates ampC	P	P	P	P	P	P	P	P	P	P	P	P	P	P	P	P	P	P	P	P	P
ECs0116	aromatic amino acid transport protein	U	P	U	P	P	U	U	P	P	P	P	P	P	P	P	P	P	P	P	P	P
ECs0117	transcriptional regulator for pyruvate dehydrogenase complex	P	P	P	P	P	P	P	P	P	P	P	P	P	P	P	P	P	P	P	P	P
ECs0118	pyruvate dehydrogenase (decarboxylase component)	P	P	P	P	P	P	P	P	P	P	P	P	P	P	P	P	P	P	P	P	P
ECs0119	pyruvate dehydrogenase (dihydrolipoyltransacetylase component)	P	P	P	P	P	P	P	P	P	P	P	P	P	P	P	P	P	P	P	P	P
ECs0120	lipoamide dehydrogenase (NADH); component of 2-oxodehydrogenase	P	P	P	P	P	P	P	P	P	P	P	P	P	P	P	P	P	P	P	P	P
ECs0121	putative membrane protein	P	P	P	P	P	P	P	P	P	P	P	P	P	P	P	P	P	P	P	P	P
ECs0122	aconitate hydrase B	P	P	P	P	P	P	P	P	P	P	P	P	P	P	P	P	P	P	P	P	P
ECs0123	hypothetical protein	P	P	P	P	P	P	P	P	P	P	P	P	P	P	P	P	P	P	P	P	P
ECs0124	S-adenosylmethionine decarboxylase	P	P	P	P	P	P	P	P	P	P	P	P	P	P	P	P	P	P	P	P	P
ECs0125	spermidine synthase = putrescine aminopropyltransferase	P	P	P	P	P	P	P	P	P	P	P	P	P	P	P	P	P	P	P	P	P
ECs0126	hypothetical protein	P	P	P	P	P	P	P	P	P	P	P	P	P	P	P	P	P	P	P	P	P
ECs0127	hypothetical protein	P	P	P	P	P	P	P	P	P	P	P	P	P	P	P	P	P	P	P	P	P
ECs0128	glucose dehydrogenase	U	U	U	U	U	U	U	U	U	U	U	U	U	U	U	U	P	P	U	P	P
ECs0129	hypoxanthine phosphoribosyltransferase	P	P	P	P	P	P	P	P	P	P	P	P	P	P	P	P	P	P	P	P	P
ECs0130	putative carbonic anhdrase (EC 4.2.1.1)	P	P	P	P	P	P	P	P	P	P	P	P	P	P	P	P	P	P	P	P	P
ECs0131	putative ATP-binding component of a transport system	P	P	P	P	P	P	P	P	P	P	P	P	P	P	P	P	P	P	P	P	P
ECs0132	hypothetical protein	P	P	P	P	P	P	P	P	P	P	P	P	P	P	P	P	P	P	P	P	P
ECs0133	putative PTS enzyme II B component	P	P	P	P	P	P	P	P	P	P	P	P	P	P	P	P	P	P	P	P	P
ECs0134	hypothetical protein	P	P	P	P	P	P	P	P	P	P	P	P	P	P	P	P	P	P	P	P	P
ECs0135	aspartate 1-decarboxylase	P	P	P	P	P	P	P	P	P	P	P	P	P	P	P	P	P	P	P	P	P
ECs0136	hypothetical protein	P	U	U	U	U	U	U	P	U	P	U	U	U	U	U	P	P	P	P	P	P
ECs0137	pantothenate synthetase	P	P	P	P	P	P	P	P	P	P	P	P	P	P	P	P	P	P	P	P	P
ECs0138	3-methyl-2-oxobutanoate hydroxymethyltransferase	P	P	P	P	P	P	P	P	P	P	P	P	P	P	P	P	P	P	P	P	P
ECs0139	putative fimbrial protein	A	A	A	A	A	A	A	A	A	A	A	A	A	A	A	A	A	A	A	A	A
ECs0140	putative fimbrial protein	A	A	A	A	A	A	A	A	A	A	A	A	A	A	A	A	A	A	A	A	A
ECs0141	putative fimbrial protein	A	A	A	A	A	A	A	A	A	A	A	A	A	A	A	A	A	A	A	A	A
ECs0142	putative fimbrial protein	A	A	A	A	A	A	A	A	A	A	A	A	A	A	A	A	A	A	A	A	A
ECs0143	probable outer membrane porin protein involved in fimbrial asse	A	A	A	A	A	A	A	A	A	A	A	A	A	A	A	A	A	A	A	A	A
ECs0144	probable pilin chaperone	A	A	A	A	A	A	A	A	A	A	A	A	A	A	A	A	A	U	A	A	A
ECs0145	putative fimbrial-like protein	A	A	A	A	A	A	A	A	A	A	A	A	A	A	A	A	A	A	A	A	A
ECs0146	7,8-dihydro-6-hydroxymethylpterin- pyrophosphokinase	U	U	U	U	U	U	U	U	U	U	U	U	U	U	U	U	U	U	U	U	U
ECs0147	poly(A) polymerase I	P	P	P	P	P	P	P	P	P	P	P	P	P	P	P	P	P	P	P	P	P
ECs0148	putative tRNA synthetase	P	P	P	P	P	P	P	P	P	P	P	P	P	P	P	P	P	P	P	P	P
ECs0149	dnaK suppressor protein	P	P	P	P	P	P	U	P	P	P	P	P	P	P	P	P	P	P	P	P	P
ECs0150	probable regulator for maltose metabolism	P	P	P	P	P	P	P	P	P	P	P	P	P	P	P	P	P	P	P	P	P
ECs0151	hypothetical protein	P	P	P	P	P	P	P	P	P	P	P	P	P	P	P	P	P	P	P	P	P
ECs0152	helicase, ATP-dependent	P	P	P	P	P	P	P	P	P	P	P	P	P	P	P	P	P	P	P	P	P
ECs0153	peptidoglycan synthetase; penicillin-binding protein 1B	P	P	P	P	P	P	P	P	P	P	P	P	P	P	P	P	P	P	P	P	P
ECs0154	outer membrane protein receptor for ferrichrome, colicin M, and	P	P	P	P	P	P	P	P	P	P	P	P	P	P	P	P	P	P	P	P	P
ECs0155	ATP-binding component of hydroxymate-dependent iron transport	P	P	P	P	P	P	P	P	P	P	P	P	P	P	P	P	P	P	P	P	P
ECs0156	hydroxamate-dependent iron uptake, cytoplasmic membrane compone	U	P	P	P	P	P	P	P	P	P	P	P	P	P	P	P	P	P	P	P	P
ECs0157	hydroxamate-dependent iron uptake, cytoplasmic membrane compone	P	P	P	U	P	P	P	P	P	P	P	P	P	P	P	P	P	P	P	P	P
ECs0158	glutamate-1-semialdehyde aminotransferase (aminomutase)	P	P	P	P	P	P	P	P	P	P	P	P	P	P	P	P	P	P	P	P	P
ECs0159	putative channel transporter	P	P	P	P	P	P	P	P	P	P	P	P	P	P	P	P	P	P	P	P	P
ECs0160	hypothetical protein	P	P	P	P	P	P	P	P	P	P	P	P	P	P	P	P	P	P	P	P	P
ECs0161	hypothetical protein	P	P	P	P	P	P	P	P	P	P	P	P	P	P	P	P	P	P	P	P	P
ECs0162	hypothetical protein	P	P	P	P	P	P	P	P	P	P	P	P	P	P	P	P	P	P	P	P	P
ECs0163	hypothetical protein	P	P	P	P	P	P	P	P	P	P	P	P	P	P	P	P	P	P	P	P	P
ECs0164	deoxyguanosine triphosphate triphosphohydrolase	P	P	P	P	P	P	P	P	P	P	P	P	P	P	P	P	P	P	P	P	P
ECs0165	periplasmic serine protease Do; heat shock protein HtrA	P	P	P	P	P	P	P	P	P	P	P	P	P	P	P	P	P	P	P	P	P
ECs0166	regulator protein of D-galactarate, D-glucarate and D-glycerate	P	P	P	P	P	P	P	P	P	P	P	P	P	P	P	P	P	P	P	P	P
ECs0167	putative structural protein	P	P	P	P	P	P	P	P	P	P	P	P	P	P	P	P	P	P	P	P	P
ECs0168	2,3,4,5-tetrahydropyridine-2-carboxylate N-succinyltransferase	P	P	P	P	P	P	P	P	P	P	P	P	P	P	P	P	P	P	P	P	P
ECs0169	protein PII; uridylyltransferase acts on regulator of glnA	U	P	P	P	P	P	P	P	P	P	P	P	P	P	P	P	P	P	P	P	P
ECs0170	methionine aminopeptidase	P	P	P	P	P	P	P	P	P	P	P	P	P	P	P	P	P	P	P	P	P
ECs0171	30S ribosomal subunit protein S2	P	P	P	P	P	P	P	P	P	P	P	P	P	P	P	P	P	P	P	P	P
ECs0172	protein chain elongation factor EF-Ts	P	P	P	P	P	P	P	P	P	P	P	P	P	P	P	P	P	P	P	P	P
ECs0173	uridylate kinase	P	P	P	P	P	P	P	P	P	P	P	P	P	P	P	P	P	P	P	P	P
ECs0174	ribosome releasing factor	P	P	P	P	P	P	P	P	P	P	P	P	P	P	P	P	P	P	P	P	P
ECs0175	1-deoxy-D-xylulose 5-phosphate reductoisomerase	P	P	P	P	P	P	P	P	P	P	P	P	P	P	P	P	P	P	P	P	P
ECs0176	undecaprenyl pyrophosphate synthetase	P	P	P	P	P	P	P	P	P	P	P	P	P	P	P	P	P	P	P	P	P
ECs0177	CDP-diglyceride synthetase	P	P	P	P	P	P	P	P	P	P	P	P	P	P	P	P	P	P	P	P	P
ECs0178	hypothetical protein	P	P	P	P	P	P	P	P	P	P	P	P	P	P	P	P	P	P	P	P	P
ECs0179	hypothetical protein	P	P	P	P	P	P	P	P	P	P	P	P	P	P	P	P	P	P	P	P	P
ECs0180	histone-like protein, located in outer membrane or nucleoid	P	P	P	P	P	P	P	P	P	P	P	P	P	P	P	P	P	P	P	P	P
ECs0181	UDP-3-O-(3-hydroxymyristoyl)-glucosamine N-acyltransferase; thi	P	P	P	P	P	P	P	P	P	P	P	P	P	P	P	P	P	P	P	P	P
ECs0182	(3R)-hydroxymyristol acyl carrier protein dehydratase	P	P	P	P	P	P	P	P	P	P	P	P	P	P	P	P	P	P	P	P	P
ECs0183	UDP-N-acetylglucosamine acetyltransferase; lipid A biosynthesis	P	P	P	P	P	P	P	P	P	P	P	P	P	P	P	P	P	P	P	P	P
ECs0184	tetraacyldisaccharide-1-P; lipid A biosynthesis, penultimate st	P	P	P	P	P	P	P	P	P	P	P	P	P	P	P	P	P	P	P	P	P
ECs0185	RNAse HII, degrades RNA of DNA-RNA hybrids	P	P	P	P	P	P	P	P	P	P	P	P	P	P	P	P	P	P	P	P	P
ECs0186	DNA polymerase III, alpha subunit	P	P	P	P	P	P	P	P	P	P	P	P	P	P	P	P	P	P	P	P	P
ECs0187	acetylCoA carboxylase, carboxytransferase component, alpha subu	P	P	P	P	P	P	P	P	P	P	P	P	P	P	P	P	P	P	P	P	P
ECs0188	lysine decarboxylase 2, constitutive	P	P	P	P	P	P	P	P	P	P	P	P	P	P	P	P	P	P	P	P	P
ECs0189	hypothetical protein	P	P	P	P	P	P	P	P	P	P	P	P	P	P	P	P	P	P	P	P	P
ECs0190	cell cycle protein	P	P	P	P	P	P	P	P	P	P	P	P	P	P	P	P	P	P	P	P	P
ECs0191	inhibitor of Rho	P	P	P	P	P	P	P	P	P	P	P	P	P	P	P	P	P	P	P	P	P
ECs0192	hypothetical protein	P	P	P	P	P	P	P	P	P	P	P	P	P	P	P	P	P	P	P	P	P
ECs0193	hypothetical protein	P	P	P	P	P	P	P	P	P	P	P	P	P	P	P	P	P	P	P	P	P
ECs0194	copper homeostasis protein (lipoprotein)	P	P	P	P	P	P	P	P	P	P	P	P	P	P	P	P	P	P	P	P	P
ECs0195	hypothetical protein	P	P	P	P	P	P	P	P	P	P	P	P	P	P	P	P	P	P	P	P	P
ECs0196	proline tRNA synthetase	P	P	P	P	P	P	P	P	P	P	P	P	P	P	P	P	P	P	P	P	P
ECs0197	hypothetical protein	P	P	P	P	P	P	P	P	P	P	P	P	P	P	P	P	P	P	P	P	P
ECs0198	regulator in colanic acid synthesis; interacts with RcsB	P	P	P	P	P	P	P	P	P	P	P	P	P	P	P	P	P	P	P	P	P
ECs0199	putative lipoprotein	P	P	P	P	P	P	P	P	P	P	P	P	P	P	P	P	P	P	P	P	P
ECs0200	putative transport system permease protein	P	P	P	P	P	P	P	P	P	P	P	P	P	P	P	P	P	P	P	P	P
ECs0201	ATP-binding component of a transporter	P	P	P	P	P	P	P	P	P	P	P	P	P	P	P	P	P	P	P	P	P
ECs0202	putative phosphatase	P	P	P	P	P	P	P	P	P	P	P	P	P	P	P	P	P	P	P	P	P
ECs0203	2,5-diketo-D-gluconate reductase	P	P	P	P	P	P	P	P	P	P	P	P	P	P	P	P	P	P	P	P	P
ECs0204	putative transcriptional regulator LYSR-type	P	P	P	P	P	P	P	P	P	P	P	P	P	P	P	P	P	P	P	P	P
ECs0205	hypothetical protein	P	P	P	P	P	P	P	P	P	P	P	P	P	P	P	P	P	P	P	P	P
ECs0206	putative biotin synthesis protein	P	P	P	P	P	P	P	P	P	P	P	P	P	P	P	P	P	P	P	P	P
ECs0207	transcriptional regulator for nitrite reductase (cytochrome c55	P	P	P	P	P	P	P	P	P	P	P	P	P	P	P	P	P	P	P	P	P
ECs0208	probable hydroxyacylglutathione hydrolase	P	P	P	P	P	P	P	P	P	P	P	P	P	P	P	P	P	P	P	P	P
ECs0209	hypothetical protein	P	P	P	P	P	P	P	P	P	P	P	P	P	P	P	P	P	P	P	P	P
ECs0210	RNase HI, degrades RNA of DNA-RNA hybrids, participates in DNA	P	P	P	P	P	P	P	P	P	P	P	P	P	P	P	P	P	P	P	P	P
ECs0211	DNA polymerase III, epsilon subunit	P	P	P	P	P	P	P	P	P	P	P	P	P	P	P	P	P	P	P	P	P
ECs0212	hypothetical protein	A	A	A	A	A	A	A	A	A	A	A	A	A	A	A	A	A	A	A	A	A
ECs0213	hypothetical protein	A	A	A	A	A	A	A	A	A	A	A	A	A	A	A	A	A	A	A	A	A
ECs0214	hypothetical protein	A	A	A	A	A	A	A	A	A	A	A	A	A	A	A	A	A	A	A	A	A
ECs0215	hypothetical protein	A	A	A	A	A	A	A	A	A	A	A	A	A	A	A	A	A	P	A	A	A
ECs0216	Hcp-like protein	A	A	A	A	A	A	A	A	A	A	A	A	A	A	A	A	A	A	A	A	A
ECs0217	hypothetical protein	A	P	P	P	P	P	P	P	P	P	P	P	P	P	P	P	P	P	P	P	P
ECs0218	IcmF-like protein	A	P	P	P	P	P	P	P	P	P	P	P	P	P	P	P	P	P	P	P	P
ECs0219	hypothetical protein	A	P	P	P	P	P	P	P	P	P	P	P	P	P	P	P	P	P	P	P	P
ECs0220	hypothetical protein	A	U	A	A	A	A	A	A	A	U	U	U	P	A	A	A	U	P	P	P	P
ECs0221	hypothetical protein	A	U	U	U	U	U	U	U	U	U	U	U	U	U	U	U	U	P	U	U	U
ECs0222	hypothetical protein	A	P	P	P	P	P	P	P	P	P	P	P	P	P	P	P	P	P	P	P	P
ECs0223	putative ATP-dependent Clp proteinase ATP-binding chain	A	P	P	P	P	P	U	P	P	P	P	P	P	P	U	P	P	P	P	P	P
ECs0224	hypothetical protein	A	P	P	P	P	P	P	P	P	P	P	P	P	P	P	P	P	P	P	P	P
ECs0225	hypothetical protein	A	P	P	P	P	P	P	P	P	P	P	P	P	P	P	P	P	P	P	P	P
ECs0226	hypothetical lipoprotein	A	P	P	P	P	P	P	P	P	P	P	P	P	P	P	P	P	P	P	P	P
ECs0227	hypothetical protein	A	U	U	U	U	U	U	U	P	P	P	P	P	P	P	P	P	P	P	P	P
ECs0228	hypothetical protein	A	A	A	A	A	A	A	A	P	P	P	P	P	P	P	P	P	P	P	P	P
ECs0229	hypothetical protein	A	A	A	A	A	A	A	A	P	P	P	P	P	P	P	P	P	P	P	P	P
ECs0230	hypothetical protein	A	A	A	A	A	A	A	A	P	P	P	P	P	P	P	P	P	P	P	P	P
ECs0231	hypothetical protein	A	A	A	A	A	A	A	A	P	P	P	P	P	P	P	U	P	P	P	P	P
ECs0232	hypothetical protein	A	A	A	A	A	A	A	A	P	P	P	P	P	P	P	P	P	P	P	P	P
ECs0233	hypothetical protein	A	A	U	A	A	A	A	A	P	P	P	P	P	P	P	P	P	P	P	P	P
ECs0234	hypothetical protein	A	A	A	A	A	A	A	U	P	P	P	P	P	P	P	P	P	P	P	P	P
ECs0235	hypothetical protein	A	A	A	A	A	A	A	A	P	P	P	P	P	P	P	P	P	P	P	P	P
ECs0236	VgrG protein	A	A	A	A	A	A	A	A	P	P	P	P	P	P	P	P	P	P	P	P	P
ECs0237	RhsG core protein with extension	A	A	A	A	A	A	A	A	A	A	A	A	A	A	A	A	A	U	A	A	A
ECs0238	hypothetical protein	A	A	A	A	A	A	A	U	A	A	A	A	A	A	A	A	A	P	A	A	A
ECs0239	hypothetical protein	A	A	A	A	A	A	A	A	A	A	A	A	A	A	A	A	A	U	A	A	A
ECs0240	hypothetical membrane protein	A	A	A	A	A	A	A	A	A	A	A	A	A	A	A	A	A	P	A	A	A
ECs0242	Rhs core protein	P	P	P	P	P	P	P	P	P	P	P	P	P	P	P	P	P	P	P	P	P
ECs0243	hypothetical protein	P	P	P	P	P	P	P	P	P	P	P	P	P	P	P	P	P	P	P	P	P
ECs0244	hypothetical protein	P	P	P	P	P	P	P	P	P	P	P	P	P	P	P	P	P	P	P	P	P
ECs0245	putative H repeat-associated protein	P	P	P	P	P	P	P	P	P	P	P	P	P	P	P	P	P	P	P	P	P
ECs0246	putative EC 3.5. amidase-type enzyme	P	P	P	P	P	P	P	P	P	P	P	P	P	P	P	P	P	P	P	P	P
ECs0247	hypothetical protein	P	P	P	P	P	P	P	P	P	P	P	P	P	P	P	P	P	P	P	P	P
ECs0248	putative acyl-CoA dehydrogenase (EC 1.3.99.-)	P	P	P	P	P	P	P	P	P	P	P	P	P	P	P	P	P	P	P	P	P
ECs0249	phosphoheptose isomerase	P	P	P	P	P	P	P	P	P	P	P	P	P	P	P	P	P	P	P	P	P
ECs0250	putative amidotransferase	P	P	P	P	P	P	P	P	P	P	P	P	P	P	P	P	P	P	P	P	P
ECs0251	hypothetical protein	P	P	P	P	P	P	P	P	P	P	P	P	P	P	P	P	P	P	P	P	P
ECs0252	hypothetical protein	P	P	P	P	P	P	P	P	P	P	P	P	P	P	P	P	P	P	P	P	P
ECs0253	damage-inducible protein J	P	P	P	P	P	P	P	P	P	P	P	P	P	P	P	P	P	P	P	P	P
ECs0254	putative lipoprotein	P	P	P	P	P	P	P	P	P	P	P	P	P	P	P	P	P	P	P	P	P
ECs0255	hypothetical protein	U	A	A	A	A	A	A	A	A	A	A	A	A	A	A	A	A	U	A	A	A
ECs0256	putative motility protein	P	P	P	P	P	P	P	P	P	P	P	P	P	P	P	P	P	P	P	P	P
ECs0257	flagellar biosynthesis	P	P	P	P	P	P	P	P	P	P	P	P	P	P	P	P	P	P	P	P	P
ECs0258	damage-inducible protein P; putative tRNA synthetase	P	P	P	P	P	P	U	P	P	P	P	P	P	P	U	P	P	P	P	P	P
ECs0259	hypothetical protein	P	A	A	A	A	A	A	A	A	A	A	A	A	A	A	A	A	A	A	A	A
ECs0260	hypothetical protein	P	A	A	A	A	A	A	A	A	A	A	A	A	A	A	A	A	A	A	A	A
ECs0261	hypothetical protein	P	P	P	P	P	P	P	P	P	P	P	P	P	P	P	P	P	P	P	P	P
ECs0262	hypothetical protein	P	P	P	P	P	P	P	P	P	P	P	P	P	P	P	P	P	P	P	P	P
ECs0263	probable peptide chain release factor	P	P	P	P	P	P	P	P	P	P	P	P	P	P	P	P	P	P	P	P	P
ECs0264	aminoacyl-histidine dipeptidase (peptidase D)	P	P	P	P	P	P	P	P	P	P	P	P	P	P	P	P	P	P	P	P	P
ECs0265	guanine-hypoxanthine phosphoribosyltransferase	P	P	P	P	P	P	P	P	P	P	P	P	P	P	P	P	P	P	P	P	P
ECs0266	hypothetical protein	P	P	P	P	P	P	P	P	P	P	P	P	P	P	P	P	P	P	P	P	P
ECs0267	transcriptional regulator of cryptic csgA gene for curli surfac	P	P	P	P	P	P	P	P	P	P	P	P	P	P	P	P	P	P	P	P	P
ECs0268	outer membrane pore protein E (E,Ic,NmpAB)	P	P	P	P	P	P	P	P	P	P	P	P	P	P	P	P	P	P	P	P	P
ECs0269	gamma-glutamate kinase	P	P	P	P	P	P	P	P	P	P	P	P	P	P	P	P	P	P	P	P	P
ECs0270	gamma-glutamylphosphate reductase	U	U	U	U	U	U	U	U	U	P	U	U	U	U	U	U	P	P	P	P	P
ECs0271	putative integrase	A	A	A	U	A	P	A	U	A	A	A	A	A	A	A	A	A	P	A	A	A
ECs0272	putative transcription antitermination protein	A	A	A	A	A	A	A	A	A	A	A	A	A	A	A	P	P	P	P	U	P
ECs0273	hypothetical protein	A	A	A	A	A	A	A	A	A	A	A	A	A	A	A	A	A	A	A	A	A
ECs0274	repressor protein CI	A	A	A	A	A	A	A	A	A	A	A	A	A	A	A	A	A	P	A	A	A
ECs0275	Cro repressor	A	A	A	A	A	A	A	A	A	A	A	A	A	A	A	A	U	P	A	A	P
ECs0276	regulatory protein cII	A	A	A	A	A	A	A	A	A	A	A	A	A	A	A	P	P	P	P	A	P
ECs0279	replication protein (partial)	A	A	A	A	A	P	A	P	P	A	A	A	A	A	A	A	A	P	A	P	A
ECs0280	putative tail fiber protein	A	A	P	A	A	A	A	A	A	A	A	A	A	A	A	A	A	A	A	A	A
ECs0281	hypothetical protein	A	A	A	A	A	A	A	A	A	A	A	A	A	A	A	P	P	A	P	A	P
ECs0282	hypothetical protein	A	A	A	A	A	A	A	A	A	A	A	A	A	A	A	A	A	U	A	A	A
ECs0283	putative tail fiber protein	A	U	A	A	A	A	A	A	A	A	A	A	A	A	A	A	A	A	A	A	A
ECs0284	DNA-invertase	A	A	A	A	A	U	A	A	A	A	A	A	A	A	A	P	P	P	P	U	P
ECs0285	hypothetical protein	A	A	A	A	A	A	A	A	A	A	A	A	A	A	A	P	P	A	P	A	P
ECs0286	hypothetical protein	A	A	A	A	A	A	A	A	A	A	A	A	A	A	A	A	A	U	A	A	A
ECs0287	putative transcription regulator	A	A	A	A	A	A	A	A	A	A	A	A	A	A	A	A	A	A	A	A	A
ECs0288	hypothetical protein	A	A	A	A	A	A	A	A	A	P	P	P	P	P	A	A	A	P	A	A	U
ECs0289	putative integrase	A	A	A	A	A	A	A	A	A	A	A	A	A	A	A	A	A	A	A	A	A
ECs0290	hypothetical protein	A	A	A	A	A	A	A	A	A	A	A	A	A	A	A	A	A	A	A	A	A
ECs0291	hypothetical protein	A	A	A	A	A	A	A	A	A	A	A	A	A	A	A	A	A	A	A	A	A
ECs0292	hypothetical protein	A	A	A	A	A	A	A	A	A	U	A	A	A	A	A	A	A	A	A	A	A
ECs0293	hypothetical protein	A	A	A	A	A	A	A	A	A	A	A	A	A	A	A	A	A	A	A	A	A
ECs0294	hypothetical protein	A	A	A	A	A	A	A	A	A	A	A	A	A	A	A	A	A	A	A	A	A
ECs0295	hypothetical protein	A	A	A	A	A	A	A	A	A	A	A	A	A	A	A	A	A	A	A	A	A
ECs0296	putative transcription activator (Ogr family)	A	P	U	P	P	A	A	A	U	A	A	A	A	A	A	A	A	U	A	A	A
ECs0297	putative polarity suppression protein (amber mutation-suppressi	A	A	A	A	A	A	A	A	A	A	A	A	A	A	A	A	A	A	A	A	A
ECs0298	putative head size determination protein	A	A	A	A	A	A	A	A	A	A	A	A	A	A	A	A	A	A	A	A	A
ECs0299	putative DNA binding protein	A	A	A	A	A	A	A	A	A	A	A	A	A	A	A	A	A	A	A	A	A
ECs0300	putative CI repressor	A	A	A	A	A	A	A	A	A	A	A	A	A	A	A	A	A	A	A	A	A
ECs0301	hypothetical protein	A	A	A	A	A	A	A	A	A	A	A	A	A	A	A	A	A	A	A	A	A
ECs0302	Cnr-like protein	A	A	A	A	A	A	A	A	A	A	A	A	A	A	A	A	A	A	A	A	A
ECs0303	putative DNA primase	A	U	A	A	A	A	A	A	A	A	A	A	A	A	A	A	A	A	A	A	A
ECs0304	hypothetical protein	A	A	A	A	A	A	A	A	A	A	A	A	A	A	A	A	A	A	A	A	A
ECs0305	hypothetical protein	U	U	U	U	U	U	U	U	U	A	A	A	A	A	A	U	U	U	U	U	U
ECs0306	putative oxidoreductase	A	A	A	A	A	A	A	A	A	A	A	A	A	A	A	A	A	A	A	A	A
ECs0307	hypothetical membrane protein	A	A	A	A	A	A	A	A	A	A	A	A	A	A	A	A	A	A	A	A	A
ECs0308	hypothetical protein	A	A	A	A	A	A	A	A	A	A	A	A	A	A	A	A	A	A	A	A	A
ECs0309	putative transcriptional regulator (LysR family)	A	A	A	A	A	A	A	A	A	A	A	A	A	A	A	A	A	A	A	A	A
ECs0310	hypothetical protein	A	A	A	A	A	A	A	A	A	A	A	A	A	A	A	A	A	A	A	A	A
ECs0311	putative transport protein	A	A	A	A	A	A	A	A	A	A	A	A	A	A	A	A	A	A	A	A	A
ECs0312	hypothetical protein	P	P	P	P	P	P	P	P	P	A	A	A	A	A	A	P	P	P	P	P	P
ECs0313	hypothetical protein	P	P	P	P	P	P	P	P	P	A	A	A	A	A	A	P	P	P	P	P	P
ECs0314	hypothetical protein	P	P	P	P	P	P	P	P	P	A	A	A	A	A	A	P	P	P	P	P	P
ECs0315	hypothetical protein	P	U	P	P	U	P	P	P	P	A	P	U	A	A	A	P	P	P	P	P	P
ECs0316	putative xanthine dehydrogenase (EC 1.1.1.20)	P	P	P	P	P	P	P	P	P	A	A	A	A	A	A	P	P	P	P	P	P
ECs0317	hypothetical protein	P	P	P	P	P	P	P	P	P	A	A	A	A	A	A	P	P	P	P	P	P
ECs0318	putative ferredoxin	P	P	P	P	P	P	P	P	P	A	A	A	A	A	A	P	P	P	P	P	P
ECs0319	hypothetical protein	P	P	P	P	P	P	P	P	P	A	A	A	A	A	A	P	P	P	P	P	P
ECs0320	putative receptor	P	P	P	P	P	P	P	P	P	A	A	A	A	A	A	P	P	P	P	P	P
ECs0321	putative enzyme	P	P	P	P	P	P	P	A	P	A	A	A	A	A	A	P	P	P	P	P	P
ECs0322	hypothetical protein	P	P	P	P	P	P	P	U	P	A	A	A	A	A	A	P	P	P	P	P	P
ECs0323	hypothetical protein	P	P	P	P	P	P	P	P	P	A	A	A	A	A	A	P	P	P	P	P	P
ECs0324	putative regulator	P	P	P	P	P	P	P	P	P	A	A	A	A	A	A	P	P	P	P	P	P
ECs0325	hypothetical protein	P	P	P	P	P	P	P	P	P	A	A	A	A	A	A	P	P	P	P	P	P
ECs0326	hypothetical protein	P	P	P	P	P	P	P	P	P	P	P	P	P	P	P	P	P	P	P	P	P
ECs0327	putative ribosomal protein	P	P	P	P	P	P	P	P	P	P	P	P	P	P	P	P	P	P	P	P	P
ECs0331	putative NADH-dependent flavin oxidoreductase	A	A	A	A	A	A	A	A	A	A	A	A	A	A	A	A	A	A	A	A	A
ECs0332	hypothetical protein	A	A	A	A	A	A	A	A	A	A	A	A	A	A	A	A	A	A	A	A	A
ECs0333	putative transcriptional regulator	A	A	A	A	A	A	A	A	A	A	A	A	A	A	A	A	A	A	A	A	A
ECs0334	hypothetical protein	A	A	A	A	A	A	A	A	A	A	A	A	A	A	A	A	A	A	A	A	A
ECs0335	putative oxidoreductase	A	A	A	A	A	A	A	A	A	A	A	A	A	A	A	A	A	A	A	A	A
ECs0336	putative invasin	U	P	P	P	P	P	P	P	P	P	P	P	P	P	P	P	P	P	P	P	P
ECs0337	putative transcription regulator	U	P	U	P	P	P	U	P	U	P	P	U	P	U	U	U	P	P	P	P	P
ECs0338	putative reductase	U	P	P	P	P	P	P	P	P	P	P	P	P	P	P	P	P	P	P	P	P
ECs0339	hypothetical protein	P	P	P	P	P	P	P	P	P	P	P	P	U	P	P	P	P	P	P	P	P
ECs0340	hypothetical protein	P	P	P	P	P	P	P	P	P	P	P	P	P	P	P	P	P	P	P	P	P
ECs0341	hypothetical protein	P	P	P	P	P	P	P	P	P	P	P	P	P	P	P	P	P	P	P	P	P
ECs0342	putative oxidoreductase	P	P	P	P	P	P	P	P	P	P	P	P	P	P	P	P	P	P	P	P	P
ECs0343	putative ARAC-type regulatory protein	P	P	P	P	P	P	P	P	P	P	P	P	P	P	P	P	P	P	P	P	P
ECs0344	putative dehydrogenase subunit	P	P	P	P	P	P	P	P	P	P	P	P	P	P	P	P	P	P	P	P	P
ECs0345	hypothetical protein	P	P	P	P	P	P	P	P	P	P	P	P	P	P	P	P	P	P	P	P	P
ECs0346	putative transporter	P	P	P	P	P	P	P	P	P	P	P	P	P	P	P	P	P	P	P	P	P
ECs0347	hypothetical protein	P	P	P	P	P	P	P	P	P	P	P	P	P	P	P	P	P	P	P	P	P
ECs0348	hypothetical protein	P	P	P	P	P	P	P	P	P	P	P	P	P	P	P	P	P	P	P	P	P
ECs0349	hypothetical protein	A	A	A	A	A	A	A	A	A	A	A	A	A	A	A	A	A	A	A	A	A
ECs0350	putative adhesin, HmwA (H. influenzae) - like protein	A	A	A	A	A	A	A	A	A	A	A	A	A	A	A	A	A	A	A	A	A
ECs0351	hypothetical protein	A	A	A	A	A	A	A	A	A	A	A	A	A	A	A	A	A	A	A	A	A
ECs0352	hypothetical protein	A	A	A	A	A	A	A	A	A	A	A	A	A	A	A	A	A	A	A	A	A
ECs0353	hypothetical protein	A	A	A	A	A	A	A	A	A	A	A	A	A	A	A	A	A	A	A	A	A
ECs0354	putative invertase (partial)	A	A	A	A	A	A	A	A	A	A	A	A	A	A	A	A	A	A	A	A	A
ECs0355	putative invertase (interrupted)	A	A	A	A	A	A	A	A	A	A	A	A	A	A	A	A	A	A	A	A	A
ECs0356	hypothetical protein	A	A	A	A	A	A	A	A	A	A	A	A	A	A	A	A	A	A	A	A	A
ECs0357	choline dehydrogenase, a flavoprotein	P	P	P	P	P	P	U	P	P	P	P	P	P	P	U	P	P	P	P	P	P
ECs0358	NAD+-dependent betaine aldehyde dehydrogenase	P	P	P	P	P	P	P	P	P	P	P	P	P	P	P	P	P	P	P	P	P
ECs0359	probably transcriptional repressor of bet genes	P	P	P	P	P	P	P	P	P	P	P	P	P	P	P	P	P	P	P	P	P
ECs0360	high-affinity choline transport	P	P	P	P	P	P	P	P	P	P	P	P	P	P	P	P	P	P	P	P	P
ECs0361	hypothetical protein	P	P	P	P	P	P	P	P	P	P	P	P	P	P	P	P	P	P	P	P	P
ECs0362	AidA-I adhesin-like protein	A	P	P	P	P	P	P	P	P	P	P	P	P	P	P	P	P	P	P	P	P
ECs0363	hypothetical protein	P	P	P	P	P	P	P	P	P	P	P	P	P	P	P	P	P	P	P	P	P
ECs0364	hypothetical protein	P	P	P	P	P	P	P	P	P	P	P	P	P	P	P	P	P	P	P	P	P
ECs0365	hypothetical protein	P	P	P	P	P	P	P	P	P	P	P	P	P	P	P	P	P	P	P	P	P
ECs0366	hypothetical protein	P	P	P	P	P	P	P	P	P	P	P	P	P	P	P	P	P	P	P	P	P
ECs0367	putative transcription factor	P	P	P	P	P	P	P	P	P	P	P	P	P	P	P	P	P	P	P	P	P
ECs0368	hypothetical protein	P	P	P	P	P	P	P	P	P	P	P	P	P	P	P	P	P	P	P	P	P
ECs0369	putative oxidoreductase subunit	U	U	U	U	U	U	U	U	U	U	U	U	U	U	U	P	P	P	P	P	P
ECs0370	hypothetical protein	P	P	P	P	P	P	P	P	P	P	P	P	P	P	P	P	P	P	P	P	P
ECs0371	hypothetical protein	P	P	P	P	P	P	P	P	P	P	P	P	P	P	P	P	P	P	P	P	P
ECs0372	putative kinase (EC 2.7.2.2).	P	P	P	P	P	P	P	P	P	P	P	P	P	P	P	P	P	P	P	P	P
ECs0373	putative deaminase	P	P	P	P	P	P	P	P	P	P	P	P	P	P	P	P	P	P	P	P	P
ECs0374	putative sugar-binding protein	A	P	P	P	P	P	P	P	P	P	P	P	P	P	P	P	P	P	P	P	P
ECs0375	putative ABC transporter ATP binding protein (partial)	A	P	P	P	P	P	P	P	P	P	P	P	P	P	P	P	P	P	P	P	P
ECs0376	putative ABC transporter ATP binding protein	A	P	P	P	P	P	P	P	P	P	P	P	P	P	P	P	P	P	P	P	P
ECs0377	putative ABC transporter (permease)	A	P	P	P	P	P	P	P	P	P	P	P	P	P	P	P	P	P	P	P	P
ECs0378	putative ABC transporter (permease)	A	P	P	P	P	P	P	P	P	P	P	P	P	P	P	P	P	P	P	P	P
ECs0379	putative oxidoreductase	P	P	P	P	P	P	P	P	P	P	P	P	P	P	P	P	P	P	P	P	P
ECs0380	hypothetical protein	P	P	P	P	P	P	P	P	P	P	P	P	P	P	P	P	P	P	P	P	P
ECs0381	hypothetical protein	P	P	P	P	P	P	P	P	P	P	P	P	P	P	P	P	P	P	P	P	P
ECs0382	putative cytochrome subunit of dehydrogenase	P	P	P	P	P	P	P	P	P	P	P	P	P	P	P	P	P	P	P	P	P
ECs0383	hypothetical protein	P	P	P	P	P	P	P	P	P	P	P	P	P	P	P	P	P	P	P	P	P
ECs0384	regulator for prp operon	P	P	P	P	P	P	P	P	P	P	P	P	P	P	P	P	P	P	P	P	P
ECs0385	putative phosphonomutase 2	P	P	P	P	P	P	P	P	P	P	P	P	P	P	P	P	P	P	P	P	P
ECs0386	putative citrate synthase; propionate metabolism?	P	P	P	P	P	P	P	P	P	P	P	P	P	P	P	P	P	P	P	P	P
ECs0387	hypothetical protein	P	P	P	P	P	P	P	P	P	P	P	P	P	P	P	P	P	P	P	P	P
ECs0388	putative propionyl-CoA synthetase	P	P	P	P	P	P	P	P	P	P	P	P	P	P	P	P	P	P	P	P	P
ECs0389	cytosine permease/transport	P	P	P	P	P	P	P	P	P	P	P	P	P	P	P	P	P	P	P	P	P
ECs0390	cytosine deaminase	P	P	P	P	P	P	P	P	P	P	P	P	P	P	P	P	P	P	P	P	P
ECs0391	cyn operon positive regulator	P	P	P	P	P	P	P	P	P	P	P	P	P	P	P	P	P	P	P	P	P
ECs0392	carbonic anhydrase	P	P	P	P	P	P	P	P	P	P	P	P	P	P	P	P	P	P	P	P	P
ECs0393	cyanate aminohydrolase, cyanase	P	P	P	P	P	P	P	P	P	P	P	P	P	P	P	P	P	P	P	P	P
ECs0394	cyanate transport	P	P	P	P	P	P	P	P	P	P	P	P	P	P	P	P	P	P	P	P	P
ECs0395	thiogalactoside acetyltransferase	P	A	A	A	A	A	A	A	A	A	A	A	A	A	A	P	P	P	P	P	P
ECs0396	galactoside permease (M protein)	P	P	P	P	P	P	P	P	P	P	P	P	P	P	P	P	P	P	P	P	P
ECs0397	beta-D-galactosidase	P	P	P	P	P	P	P	P	P	P	P	P	P	P	P	P	P	P	P	P	P
ECs0398	transcriptional repressor of the lac operon	P	P	P	P	P	P	P	P	P	P	P	P	P	P	P	P	P	P	P	P	P
ECs0399	putative transcriptional regulator	A	A	A	A	A	A	A	A	A	A	A	A	A	A	A	A	A	A	A	A	A
ECs0400	hypothetical protein	A	A	A	A	A	A	A	A	A	A	A	A	A	A	A	A	A	A	A	A	A
ECs0401	transcriptional regulator for mhp operon	P	P	P	P	P	P	P	P	P	P	P	P	P	P	U	P	P	P	P	P	P
ECs0402	3-(3-hydroxyphenyl)propionate hydroxylase	P	P	P	P	P	P	P	P	P	P	P	P	P	P	P	P	P	P	P	P	P
ECs0403	2,3-dihydroxyphenylpropionate 1,2-dioxygenase	P	P	P	P	P	P	P	P	P	P	P	P	P	P	P	P	P	P	P	P	P
ECs0404	2-hydroxy-6-ketonona-2,4-dienedioic acid hydrolase	P	P	P	P	P	P	P	P	P	P	P	P	P	P	P	P	P	P	P	P	P
ECs0405	2-keto-4-pentenoate hydratase	P	P	P	P	P	P	P	P	P	P	P	P	P	P	P	P	P	P	P	P	P
ECs0406	acetaldehyde dehydrogenase	P	P	P	P	P	P	P	P	P	P	P	P	P	P	P	P	P	P	P	P	P
ECs0407	4-hydroxy-2-ketovalerate aldolase	P	P	P	P	P	P	P	P	P	P	P	P	P	P	P	P	P	P	P	P	P
ECs0408	putative transport protein	P	P	P	P	P	P	P	P	P	P	P	P	P	P	P	P	P	P	P	P	P
ECs0409	nucleoprotein/polynucleotide-associated enzyme	P	P	P	P	P	P	P	P	P	P	P	P	P	P	P	P	P	P	P	P	P
ECs0410	putative esterase (EC 3.1.1.1)	P	P	P	P	P	P	P	P	P	P	P	P	P	P	P	P	P	P	P	P	P
ECs0411	alcohol dehydrogenase class III; formaldehyde dehydrogenase, gl	P	P	P	P	P	P	P	P	P	P	P	P	P	P	P	P	P	P	P	P	P
ECs0412	putative alpha helix chain	P	P	P	P	P	P	P	P	P	P	P	P	P	P	P	P	P	P	P	P	P
ECs0413	putative ABC transporter ATP-binding protein	U	A	A	A	A	A	A	A	A	A	A	A	A	A	A	A	A	A	A	A	A
ECs0414	putative ferric transport system permease	A	A	A	A	A	A	A	A	A	A	A	A	A	A	A	A	A	A	A	A	A
ECs0415	putative periplasmic-iron-binding protein	A	A	A	A	A	A	A	A	A	A	A	A	A	A	A	A	A	A	A	A	A
ECs0416	putative regulatory protein	A	A	A	A	A	A	A	A	A	A	A	A	A	A	A	A	A	A	A	A	A
ECs0417	putative sensor histidine protein kinase	A	A	A	A	A	A	A	A	A	A	A	A	A	A	A	A	A	A	A	A	A
ECs0418	putative transcription regulator	A	A	A	A	A	A	A	A	A	A	A	A	A	A	A	A	A	A	A	A	A
ECs0419	taurine transport system periplasmic protein	P	P	P	P	P	P	P	P	P	P	P	P	P	P	P	P	P	P	P	P	P
ECs0420	taurine ATP-binding component of a transport system	P	P	P	P	P	P	P	P	P	P	P	P	P	P	P	P	P	P	P	P	P
ECs0421	taurine transport system permease protein	P	P	P	P	P	P	P	P	P	P	P	P	P	P	P	P	P	P	P	P	P
ECs0422	taurine dioxygenase, 2-oxoglutarate-dependent	P	P	P	P	P	P	P	P	P	P	P	P	P	P	P	P	P	P	P	P	P
ECs0423	5-aminolevulinate dehydratase = porphobilinogen synthase	P	P	P	P	P	P	P	P	P	P	P	P	P	P	P	P	P	P	P	P	P
ECs0424	putative flagellin structural protein	U	U	U	U	U	U	U	U	U	A	A	A	A	A	A	U	U	U	U	U	U
ECs0425	hypothetical protein	P	P	P	P	P	P	P	P	P	P	P	P	P	P	P	P	P	P	P	P	P
ECs0426	putative enzyme	P	P	P	P	P	P	P	P	P	P	P	P	P	P	P	P	P	P	P	P	P
ECs0427	sensitivity to microcin B17, possibly envelop protein	P	P	P	P	P	P	P	P	P	P	P	P	P	P	P	P	P	P	P	P	P
ECs0428	hypothetical protein	P	P	P	P	P	P	P	P	P	P	P	P	P	P	P	P	P	P	P	P	P
ECs0429	hypothetical protein	P	P	P	P	P	P	P	P	P	P	P	P	P	P	P	P	P	P	P	P	P
ECs0430	hypothetical protein	P	P	P	P	P	P	P	P	P	P	P	P	P	P	P	P	P	P	P	P	P
ECs0431	D-alanine-D-alanine ligase A	P	P	P	P	P	P	P	P	P	P	P	P	P	P	P	P	P	P	P	P	P
ECs0432	hypothetical protein	P	P	P	P	P	P	P	P	P	P	P	P	P	P	P	P	P	P	P	P	P
ECs0433	alkaline phosphatase	P	P	P	P	P	P	P	P	P	P	P	P	P	P	P	P	P	P	P	P	P
ECs0434	induced by phosphate starvation	P	P	P	P	P	P	P	P	P	P	P	P	P	P	P	P	P	P	P	P	P
ECs0435	hypothetical protein	P	P	P	P	P	P	P	P	P	P	P	P	P	P	P	P	P	P	P	P	P
ECs0436	pyrroline-5-carboxylate reductase	P	P	P	P	P	P	P	P	P	P	P	P	P	P	P	P	P	P	P	P	P
ECs0437	hypothetical protein	P	P	P	P	P	P	P	P	P	P	P	P	P	P	P	P	P	P	P	P	P
ECs0438	shikimate kinase II	P	P	P	P	P	P	P	P	P	P	P	P	P	P	P	P	P	P	P	P	P
ECs0439	hypothetical protein	P	P	P	P	P	P	P	P	P	P	P	P	P	P	P	P	P	P	P	P	P
ECs0440	protein of aro operon, regulated by aroR	P	P	P	P	P	P	P	P	P	P	P	P	P	P	P	P	P	P	P	P	P
ECs0441	hypothetical protein	P	P	P	P	P	P	P	P	P	P	P	P	P	P	P	P	P	P	P	P	P
ECs0442	hypothetical protein	P	U	A	U	U	U	A	U	A	U	A	A	U	U	A	U	A	P	U	U	P
ECs0443	hypothetical protein	A	A	A	A	A	A	A	A	A	A	A	A	A	A	A	A	A	A	A	A	A
ECs0444	possible NAGC-like transcriptional regulator	P	P	P	P	P	P	P	P	P	P	P	P	P	P	P	P	P	P	P	P	P
ECs0445	recombination associated protein	P	P	P	P	P	P	P	P	P	P	P	P	P	P	P	P	P	P	P	P	P
ECs0446	involved in either transport or processing of arabinose polymer	P	P	P	P	P	P	P	P	P	P	P	P	P	P	P	P	P	P	P	P	P
ECs0447	ATP-dependent dsDNA exonuclease	P	P	P	P	P	P	P	P	P	P	P	P	P	P	P	P	P	P	P	P	P
ECs0448	ATP-dependent dsDNA exonuclease	P	P	P	P	P	P	P	P	P	P	P	P	P	P	P	P	P	P	P	P	P
ECs0449	positive response regulator for pho regulon, sensor is PhoR (or	P	P	P	P	P	P	P	P	P	P	P	P	P	P	P	P	P	P	P	P	P
ECs0450	positive and negative sensor protein for pho regulon	P	P	P	P	P	P	P	P	P	P	P	P	P	P	P	P	P	P	P	P	P
ECs0451	branched chain amino acid transport system II carrier protein	P	P	P	P	P	P	P	P	P	P	P	P	P	P	P	P	P	P	P	P	P
ECs0452	proline permease transport protein	P	P	P	P	P	P	P	P	P	P	P	P	P	P	P	P	P	P	P	P	P
ECs0453	maltodextrin glucosidase	P	P	P	P	P	P	P	P	P	P	P	P	P	P	P	P	P	P	P	P	P
ECs0454	hypothetical protein	A	A	A	A	A	A	A	A	A	A	A	A	A	A	A	A	A	A	A	A	A
ECs0455	putative glycoprotein	P	U	U	P	U	P	U	P	P	U	U	U	P	P	U	P	P	P	P	P	P
ECs0456	synthesis of queuine in tRNA; probably S-adenosylmethionine:tRN	P	P	P	P	P	P	P	P	P	P	P	P	P	P	P	P	P	P	P	P	P
ECs0457	tRNA-guanine transglycosylase	P	P	P	P	P	P	P	P	P	P	P	P	P	P	P	P	P	P	P	P	P
ECs0458	hypothetical protein	P	P	P	P	P	P	P	P	P	P	P	P	P	P	P	P	P	P	P	P	P
ECs0459	protein secretion; membrane protein, part of the channel	P	P	P	P	P	P	P	P	P	P	P	P	P	P	P	P	P	P	P	P	P
ECs0460	protein secretion, membrane protein	P	P	P	P	P	P	P	P	P	P	P	P	P	P	P	P	P	P	P	P	P
ECs0461	hypothetical protein	A	A	A	A	A	A	A	A	A	A	A	A	A	A	A	A	A	A	A	A	A
ECs0462	hypothetical protein	A	A	A	U	A	A	A	A	A	A	A	A	A	A	A	A	A	U	A	A	A
ECs0463	hypothetical protein	P	P	P	P	P	P	P	P	P	P	P	P	P	P	P	P	P	P	P	P	P
ECs0464	nucleoside channel; receptor of phage T6 and colicin K	P	P	P	P	P	P	P	P	P	P	P	P	P	P	P	P	P	P	P	P	P
ECs0465	hypothetical protein	P	P	P	P	P	P	P	P	P	P	P	P	P	P	P	P	P	P	P	P	P
ECs0466	hypothetical protein	P	P	P	P	P	P	P	P	P	P	P	P	P	P	P	P	P	P	P	P	P
ECs0467	bifunctional pyrimidine deaminase/reductase in pathway of ribof	P	P	P	P	P	P	P	P	P	P	P	P	P	P	P	P	P	P	P	P	P
ECs0468	riboflavin synthase, beta chain	P	P	P	P	P	P	P	P	P	P	P	P	P	P	P	P	P	P	P	P	P
ECs0469	transcription termination; L factor	P	P	P	P	P	P	P	P	P	P	P	P	P	P	P	P	P	P	P	P	P
ECs0470	thiamin-monophosphate kinase	P	P	P	P	P	P	P	P	P	P	P	P	P	P	P	P	P	P	P	P	P
ECs0471	phosphatidylglycerophosphatase	P	P	P	P	P	P	P	P	P	P	P	P	P	P	P	P	P	P	P	P	P
ECs0472	hypothetical protein	A	A	A	A	A	A	A	A	A	A	A	A	A	A	A	A	A	A	A	A	A
ECs0473	putative NAD(P)H-dependent xylose reductase	P	P	P	P	P	P	P	P	P	P	P	P	P	P	P	P	P	P	P	P	P
ECs0474	1-deoxy-D-xylulose 5-phosphate synthase	P	U	U	U	U	U	U	U	P	P	U	U	U	U	U	U	P	P	P	P	P
ECs0475	geranyltranstransferase (farnesyldiphosphate synthase)	P	P	P	P	P	P	P	P	P	P	P	P	P	P	U	P	P	P	P	P	P
ECs0476	exonuclease VII, small subunit	P	P	P	P	P	P	P	P	P	P	P	P	P	P	P	P	P	P	P	P	P
ECs0477	putative oxidoreductase	P	P	P	P	P	P	P	P	P	P	P	P	P	P	P	P	P	P	P	P	P
ECs0478	4-methyl-5(beta-hydroxyethyl)-thiazole monophosphate synthesis	P	P	P	P	P	P	P	P	P	P	P	P	P	P	P	P	P	P	P	P	P
ECs0479	involved in thiamin biosynthesis, alternative pyrimidine biosyn	P	P	P	P	P	P	P	P	P	P	P	P	P	P	P	P	P	P	P	P	P
ECs0480	hypothetical protein	P	P	P	P	P	P	P	P	P	P	P	P	P	P	P	P	P	P	P	P	P
ECs0481	putative transport protein	P	P	U	P	P	P	P	P	P	P	P	P	P	P	U	P	P	P	P	P	P
ECs0482	protoheme IX farnesyltransferase (haeme O biosynthesis)	P	P	P	P	P	P	P	P	P	P	P	P	P	P	P	P	P	P	P	P	P
ECs0483	cytochrome o ubiquinol oxidase subunit IV	P	P	P	P	P	P	P	P	P	P	P	P	P	P	P	P	P	P	P	P	P
ECs0484	cytochrome o ubiquinol oxidase subunit III	P	P	P	P	P	P	P	P	P	P	P	P	P	P	P	P	P	P	P	P	P
ECs0485	cytochrome o ubiquinol oxidase subunit I	P	P	P	P	P	P	P	P	P	P	P	P	P	P	P	P	P	P	P	P	P
ECs0486	cytochrome o ubiquinol oxidase subunit II	P	P	P	P	P	P	P	P	P	P	P	P	P	P	P	P	P	P	P	P	P
ECs0487	regulates beta-lactamase synthesis	P	P	P	P	P	P	P	P	P	P	P	P	P	P	P	P	P	P	P	P	P
ECs0488	putative polymerase/proteinase	P	P	P	P	P	P	P	P	P	P	P	P	P	P	P	P	P	P	P	P	P
ECs0489	possible regulator of murein genes	P	P	P	P	P	P	P	P	P	P	P	P	P	P	P	P	P	P	P	P	P
ECs0490	trigger factor; a molecular chaperone involved in cell division	P	P	P	P	P	P	P	P	P	P	P	P	P	P	P	P	P	P	P	P	P
ECs0491	ATP-dependent proteolytic subunit of clpA-clpP serine protease,	P	P	P	P	P	P	P	P	P	P	P	P	P	P	P	P	P	P	P	P	P
ECs0492	ATP-dependent specificity component of clpP serine protease, ch	P	P	P	P	P	P	P	P	P	P	P	P	P	P	P	P	P	P	P	P	P
ECs0493	DNA-binding, ATP-dependent protease La; heat shock K-protein	P	P	P	P	P	P	P	P	P	P	P	P	P	P	P	P	P	P	P	P	P
ECs0494	DNA-binding protein HU-beta, NS1 (HU-1)	P	P	P	P	P	P	P	P	P	P	P	P	P	P	P	P	P	P	P	P	P
ECs0495	putative protease maturation protein	P	P	P	P	P	P	P	P	P	P	P	P	P	P	P	P	P	P	P	P	P
ECs0496	hypothetical protein	P	P	P	P	P	P	P	P	P	P	P	P	P	P	P	P	P	P	P	P	P
ECs0497	hypothetical protein	U	P	U	U	P	P	P	P	U	P	P	P	P	P	U	U	P	P	P	P	P
ECs0498	hypothetical protein	P	P	P	P	P	P	P	P	P	P	P	P	P	P	P	P	P	P	P	P	P
ECs0499	hypothetical protein	P	P	P	P	P	P	P	P	P	P	P	P	P	P	P	P	P	P	P	P	P
ECs0500	hypothetical protein	P	P	P	P	P	P	P	P	P	P	P	P	P	P	P	P	P	P	P	P	P
ECs0501	putative LRP-like transcriptional regulator	P	P	P	P	P	P	P	P	P	P	P	P	P	P	P	P	P	P	P	P	P
ECs0502	ATP-binding component of a transport system	P	P	P	P	P	P	P	P	P	P	P	P	P	P	P	P	P	P	P	P	P
ECs0503	putative ATP-binding component of a transport system	P	P	P	P	P	P	P	P	P	P	P	P	P	P	P	P	P	P	P	P	P
ECs0504	nitrogen regulatory protein P-II 2	P	P	P	P	P	P	P	P	P	P	P	P	P	P	P	P	P	P	P	P	P
ECs0505	probable ammonium transporter	P	P	P	P	P	P	P	P	P	P	P	P	P	P	P	P	P	P	P	P	P
ECs0506	acyl-CoA thioesterase II	P	P	P	P	P	P	P	P	P	P	P	P	P	P	P	P	P	P	P	P	P
ECs0507	glycoprotein/polysaccharide metabolism	P	P	P	P	P	P	P	P	P	P	P	P	P	P	P	P	P	P	P	P	P
ECs0508	hypothetical protein	P	P	P	P	P	P	P	P	P	P	P	P	P	P	P	P	P	P	P	P	P
ECs0509	hypothetical protein	P	P	P	P	P	P	P	P	P	P	P	P	P	P	P	P	P	P	P	P	P
ECs0510	hypothetical protein	P	P	P	P	P	P	P	P	P	P	P	P	P	P	P	P	P	P	P	P	P
ECs0511	hypothetical protein	P	P	P	P	P	P	P	P	P	P	P	P	P	P	P	P	P	P	P	P	P
ECs0512	putative transferase	P	P	P	P	P	P	P	P	P	P	P	P	P	P	P	P	P	P	P	P	P
ECs0513	haemolysin expression modulating protein	P	P	P	P	P	P	P	P	P	P	P	P	P	P	P	P	P	P	P	P	P
ECs0514	hypothetical protein	P	P	P	P	P	P	P	P	P	P	P	P	P	P	P	P	P	P	P	P	P
ECs0515	acridine efflux pump	P	P	P	P	P	P	P	P	P	P	P	P	P	P	P	P	P	P	P	P	P
ECs0516	acridine efflux pump	P	P	P	P	P	P	P	P	P	P	P	P	P	P	P	P	P	P	P	P	P
ECs0517	acrAB operon repressor	P	P	P	P	P	P	P	P	P	P	P	P	P	P	P	P	P	P	P	P	P
ECs0518	mechanosensitive channel protein	P	P	P	P	P	P	P	P	P	P	P	P	P	P	P	P	P	P	P	P	P
ECs0519	hypothetical protein	A	A	A	A	A	A	A	A	A	A	A	A	A	A	A	A	U	P	A	P	A
ECs0520	primosomal replication protein N''	P	P	P	P	P	P	P	P	P	P	P	P	P	P	P	P	P	P	P	P	P
ECs0521	putative gene 58	P	P	P	P	P	P	P	P	P	P	P	P	P	P	P	P	P	P	P	P	P
ECs0522	adenine phosphoribosyltransferase	P	P	P	P	P	P	P	P	P	P	P	P	P	P	P	P	P	P	P	P	P
ECs0523	DNA polymerase III, tau and gamma subunits; DNA elongation fact	P	P	P	P	P	P	P	P	P	P	P	P	P	P	P	P	P	P	P	P	P
ECs0524	hypothetical protein	P	P	P	P	P	P	P	P	P	P	P	P	P	P	P	P	P	P	P	P	P
ECs0525	recombination and repair	P	P	P	P	P	P	P	P	P	P	P	P	P	P	P	P	P	P	P	P	P
ECs0526	chaperone Hsp90, heat shock protein C 62.5	P	P	P	P	P	P	P	P	P	P	P	P	P	P	P	P	P	P	P	P	P
ECs0527	adenylate kinase activity; pleiotropic effects on glycerol-3-ph	P	P	P	P	P	P	P	P	P	P	P	P	P	P	P	P	P	P	P	P	P
ECs0528	ferrochelatase: final enzyme of heme biosynthesis	P	P	P	P	P	P	P	P	P	P	P	P	P	P	P	P	P	P	P	P	P
ECs0529	putative lipase (EC 3.1.1.-)	P	P	P	P	P	P	P	P	P	P	P	P	P	P	P	P	P	P	P	P	P
ECs0530	inosine-guanosine kinase	P	P	P	P	P	P	P	P	P	P	P	P	P	P	P	P	P	P	P	P	P
ECs0531	putative transport protein	P	P	P	P	P	P	P	P	P	P	P	P	P	P	P	P	P	P	P	P	P
ECs0532	fosmidomycin resistance protein	P	P	P	P	P	P	P	P	P	P	P	P	P	P	P	P	P	P	P	P	P
ECs0533	UDP-sugar hydrolase (5'-nucleotidase)	P	P	P	P	P	P	P	P	P	P	P	P	P	P	P	P	P	P	P	P	P
ECs0534	hypothetical protein	P	P	P	P	P	P	P	P	P	P	P	P	P	P	P	P	P	P	P	P	P
ECs0535	putative ligase	P	P	P	P	P	P	P	P	P	P	P	P	P	P	P	P	P	P	P	P	P
ECs0536	hypothetical protein	P	P	P	P	P	P	P	P	P	P	P	P	P	P	P	P	P	P	P	P	P
ECs0537	Cu(I)-translocation P-type ATPase	P	P	P	P	P	P	P	P	P	P	P	P	P	P	P	P	P	P	P	P	P
ECs0538	putative glutaminase	P	P	P	P	P	P	P	P	P	P	P	P	P	P	P	P	P	P	P	P	P
ECs0539	putative amino acid/amine transport protein	P	P	P	P	P	P	P	P	P	P	P	P	P	P	P	P	P	P	P	P	P
ECs0540	putative outer membrane transport protein, CyaE (B. pertussis)- like protein	A	A	A	A	A	A	A	A	A	A	A	A	A	A	A	A	A	A	A	A	A
ECs0541	RTX (A. salmonicida) - like protein	A	A	A	A	A	A	A	A	A	A	A	A	A	A	A	A	A	A	A	A	A
ECs0542	RTX (A. salmonicida) - like protein	A	A	A	A	A	A	A	A	A	A	A	A	A	A	A	A	A	A	A	A	A
ECs0543	putative RTX toxin secretion ATP-binding protein	A	A	A	A	A	A	A	A	A	A	A	A	A	A	A	A	A	A	A	A	A
ECs0544	putative RTX toxin secretion membrane fusion protein	A	A	A	U	A	A	U	U	A	A	A	A	A	A	A	A	A	A	U	A	A
ECs0545	putative transcriptional regulator	U	P	P	P	P	P	P	P	P	P	P	P	P	P	P	P	P	P	P	P	P
ECs0546	hypothetical protein	A	A	A	A	A	A	A	A	A	A	A	A	A	A	A	A	A	A	A	A	A
ECs0547	hypothetical protein	A	A	A	A	A	A	A	A	A	A	A	A	A	A	A	A	A	A	A	A	A
ECs0548	adhesin/invasin-like protein, similar to autoagglutinating adhesin Saa E.coli, Saa - like protein	A	A	A	A	A	A	A	A	A	A	A	A	A	A	A	A	A	U	A	A	A
ECs0549	hypothetical protein	A	A	A	A	A	A	A	A	A	A	A	A	A	A	A	A	A	A	A	A	A
ECs0550	hypothetical protein	U	P	P	U	P	P	P	P	P	P	U	U	P	U	A	P	P	P	P	P	P
ECs0551	hypothetical protein	P	P	P	P	P	P	P	P	P	P	P	P	P	P	P	P	P	P	P	P	P
ECs0552	putative protease	P	P	P	P	P	P	P	P	P	P	P	P	P	P	P	P	P	P	P	P	P
ECs0553	putative ATP-binding component of a transport system	P	P	P	P	P	P	P	P	P	P	P	P	P	P	P	P	P	P	P	P	P
ECs0554	putative metal resistance protein	P	P	P	P	P	P	P	P	P	P	P	P	P	P	P	P	P	P	P	P	P
ECs0555	putative thioredoxin-like protein	P	P	P	P	P	P	P	P	P	P	P	P	P	P	P	P	P	P	P	P	P
ECs0556	putative oxidoreductase	P	P	P	P	P	P	P	P	P	P	P	P	P	P	P	P	P	P	P	P	P
ECs0557	putative ATP-binding component of a transport system	P	P	P	P	P	P	P	P	P	P	P	P	P	P	P	P	P	P	P	P	P
ECs0558	acyl-CoA thioesterase I; also functions as protease I	P	P	P	P	P	P	P	P	P	P	P	P	P	P	P	P	P	P	P	P	P
ECs0559	putative oxidoreductase	P	P	P	P	P	P	P	P	P	P	P	P	P	P	P	P	P	P	P	P	P
ECs0560	RhsD core protein with extension	P	P	P	P	P	P	P	P	P	P	P	P	P	P	P	P	P	P	P	P	P
ECs0561	hypothetical protein	P	P	P	P	P	P	P	P	P	P	P	P	P	P	P	P	P	P	P	P	P
ECs0562	hypothetical protein	P	P	P	P	P	P	P	P	P	P	P	P	P	P	P	P	P	P	P	P	P
ECs0563	hypothetical protein	P	P	P	P	P	P	P	P	P	P	P	P	P	P	P	P	P	P	P	P	P
ECs0564	putative capsule anchoring protein	P	U	U	P	P	P	P	P	P	P	P	U	P	P	U	P	P	P	P	P	P
ECs0565	putative transcriptional regulator LYSR-type	P	P	P	P	P	P	P	P	P	P	P	P	P	P	P	P	P	P	P	P	P
ECs0566	ureidoglycolate hydrolase	P	P	P	P	P	P	P	P	P	P	P	P	P	P	P	P	P	P	P	P	P
ECs0567	repressor of allantoin regulon	P	P	P	P	P	P	P	P	P	P	P	P	P	P	P	P	P	P	P	P	P
ECs0568	glyoxylate carboligase	P	P	P	P	P	P	P	P	P	P	P	P	P	P	P	P	P	P	P	P	P
ECs0569	hydroxypyruvate isomerase	P	P	P	P	P	P	P	P	P	P	P	P	P	P	P	P	P	P	P	P	P
ECs0570	tartronic semialdehyde reductase	P	P	P	P	P	P	P	P	P	P	P	P	P	P	P	P	P	P	P	P	P
ECs0571	hypothetical protein	P	P	P	P	P	P	P	P	P	P	P	P	P	P	P	P	P	P	P	P	P
ECs0572	putative transport protein	P	P	P	P	P	P	P	P	P	P	P	P	P	P	P	P	P	P	P	P	P
ECs0573	allantoinase (interrupted)	P	P	P	P	P	P	P	P	P	P	P	P	P	P	P	P	P	P	P	P	P
ECs0574	allantoinase (partial)	P	P	P	P	P	P	P	P	P	P	P	P	P	P	P	P	P	P	P	P	P
ECs0575	putative uracil transport protein	P	P	P	P	P	P	P	P	P	P	P	P	P	P	P	P	P	P	P	P	P
ECs0576	glycerate kinase	P	P	P	P	P	P	P	P	P	P	P	P	P	P	P	P	P	P	P	P	P
ECs0577	hypothetical protein	P	P	P	P	P	P	P	P	P	P	P	P	P	P	P	P	P	P	P	P	P
ECs0578	allantoate amidohydrohydrolase	P	P	P	P	P	P	P	P	P	P	P	P	P	P	P	P	P	P	P	P	P
ECs0579	ureidoglycolate dehydrogenase	P	P	P	P	P	P	P	P	P	P	P	P	P	P	P	P	P	P	P	P	P
ECs0580	involved in protein transport; multicopy suppressor of dominant	P	P	P	P	P	U	U	P	P	P	P	P	P	P	U	P	P	P	P	P	P
ECs0581	hypothetical protein	P	P	P	P	P	P	P	P	P	P	P	P	P	P	P	P	P	P	P	P	P
ECs0582	putative carboxylase	P	P	P	P	P	P	P	P	P	P	P	P	P	P	P	P	P	P	P	P	P
ECs0583	putative carbamate kinase (EC 2.7.2.2)	P	P	P	P	P	P	P	P	P	P	P	P	P	P	P	P	P	P	P	P	P
ECs0584	phosphoribosylaminoimidazole carboxylase = AIR carboxylase, CO(	P	P	P	P	P	P	P	P	P	P	P	P	P	P	P	P	P	P	P	P	P
ECs0585	phosphoribosylaminoimidazole carboxylase = AIR carboxylase, cat	P	P	P	P	P	P	P	P	P	P	P	P	P	P	P	P	P	P	P	P	P
ECs0586	hypothetical protein	P	P	P	P	P	P	P	P	P	P	P	P	P	P	P	P	P	P	P	P	P
ECs0587	peptidyl-prolyl cis-trans isomerase B (rotamase B)	P	P	P	P	P	P	P	P	P	P	P	P	P	P	P	P	P	P	P	P	P
ECs0588	cysteine tRNA synthetase	P	P	P	P	P	P	P	P	P	P	P	P	P	P	P	P	P	P	P	P	P
ECs0589	hypothetical protein	P	P	P	P	P	P	P	P	P	P	P	P	P	P	P	P	P	P	P	P	P
ECs0590	hypothetical protein	P	P	P	P	P	P	P	P	P	P	P	P	P	P	P	P	P	P	P	P	P
ECs0591	5,10-methylene-tetrahydrofolate dehydrogenase; 5,10-methylene-t	P	P	P	P	P	P	P	P	P	P	P	P	P	P	P	P	P	P	P	P	P
ECs0592	putative fimbrial-like protein	P	P	P	P	P	P	P	P	P	P	P	P	P	P	P	P	P	P	P	P	P
ECs0593	putative chaperone	P	P	P	P	P	P	P	P	P	P	P	P	P	P	U	P	P	P	P	P	P
ECs0594	putative outer membrane protein, export function	P	P	P	P	P	P	P	P	P	P	P	P	P	P	P	P	P	P	P	P	P
ECs0595	involved in fimbrial asembly	P	P	P	P	P	P	P	P	P	P	P	P	P	P	P	P	P	P	P	P	P
ECs0596	putative fimbrial-like protein	P	P	P	P	P	P	P	P	P	P	P	P	P	P	P	P	P	P	P	P	P
ECs0597	fimbrial Z protein; probable signal transducer	P	P	P	P	P	P	P	P	P	P	P	P	P	P	P	P	P	P	P	P	P
ECs0598	envelope protein; thermoregulation of porin biosynthesis	P	P	P	P	P	P	P	P	P	P	P	P	P	P	P	P	P	P	P	P	P
ECs0599	hypothetical protein	P	P	P	P	P	P	P	P	P	P	P	P	P	P	P	P	P	P	P	P	P
ECs0600	bacteriophage N4 receptor, outer membrane protein	P	P	P	P	P	P	P	P	P	P	P	P	P	P	P	P	P	P	P	P	P
ECs0601	bacteriophage N4 receptor, outer membrane protein	P	P	P	P	P	P	P	P	P	P	P	P	P	P	P	P	P	P	P	P	P
ECs0603	Rhs core protein	A	A	A	A	A	A	A	A	A	A	A	A	A	A	A	A	A	A	A	A	A
ECs0604	hypothetical protein	A	A	A	A	A	A	A	A	A	A	A	A	A	A	A	A	A	A	A	A	A
ECs0605	Rhs core protein with extension	A	A	A	A	A	A	A	A	A	A	A	A	A	A	A	A	A	A	A	A	A
ECs0606	hypothetical protein	A	P	P	P	P	P	P	P	P	P	P	P	P	P	P	P	P	P	P	P	P
ECs0607	putative Vgr protein	A	P	P	P	P	P	P	P	P	P	P	P	P	P	P	P	P	P	P	P	P
ECs0608	putative 2-component sensor protein	P	P	P	P	P	P	P	P	P	P	P	P	P	P	P	P	P	P	P	P	P
ECs0609	putative 2-component transcriptional regulator	P	P	P	P	P	P	P	P	P	P	P	P	P	P	P	P	P	P	P	P	P
ECs0610	putative resistance protein	P	P	P	P	P	P	P	P	P	P	P	P	P	P	P	P	P	P	P	P	P
ECs0611	hypothetical protein	P	P	P	P	P	P	P	P	P	P	P	P	P	P	P	P	P	P	P	P	P
ECs0612	putative resistance protein	P	P	P	P	P	P	P	P	P	P	P	P	P	P	P	P	P	P	P	P	P
ECs0613	putative inner membrane component for iron transport	P	P	P	P	P	P	P	P	P	P	P	P	P	P	P	P	P	P	P	P	P
ECs0614	phenylalanine-specific transport system	U	P	P	P	P	P	P	P	P	P	P	P	P	P	P	P	P	P	P	P	P
ECs0615	putative transport	P	P	P	P	P	P	P	P	P	P	P	P	P	P	P	P	P	P	P	P	P
ECs0616	oxygen-insensitive NAD(P)H nitroreductase	P	P	P	P	P	P	P	P	P	P	P	P	P	P	P	P	P	P	P	P	P
ECs0617	hypothetical protein	P	P	P	P	P	P	P	P	P	P	P	P	P	P	P	P	P	P	P	P	P
ECs0618	hypothetical protein	P	P	P	P	P	P	P	P	P	P	P	P	P	P	P	P	P	P	P	P	P
ECs0619	hypothetical protein	P	P	P	P	P	P	P	P	P	P	P	P	P	P	P	P	P	P	P	P	P
ECs0622	enterochelin synthetase, component D	P	P	P	P	P	P	P	P	P	P	P	P	P	P	P	P	P	P	P	P	P
ECs0623	outer membrane receptor for ferric enterobactin (enterochelin)	P	P	P	P	P	P	P	P	P	P	P	P	P	P	P	P	P	P	P	P	P
ECs0624	enterochelin esterase	P	P	P	P	P	P	P	P	P	P	P	P	P	P	P	P	P	P	P	P	P
ECs0625	ATP-dependent serine activating enzyme (may be part of enteroba	P	P	P	P	P	P	P	P	P	P	P	P	P	P	P	P	P	P	P	P	P
ECs0626	ferric enterobactin (enterochelin) transport	P	P	P	P	P	P	P	P	P	P	P	P	P	P	P	P	P	P	P	P	P
ECs0627	ATP-binding component of ferric enterobactin transport	P	P	P	P	P	P	P	P	P	P	P	P	P	P	U	P	P	P	P	P	P
ECs0628	ferric enterobactin transport protein	P	P	P	P	U	U	U	U	P	P	P	P	P	P	U	P	P	P	P	P	P
ECs0629	ferric enterobactin (enterochelin) transport	P	P	P	P	P	P	P	P	P	P	P	P	P	P	P	P	P	P	P	P	P
ECs0630	putative transport	P	P	P	P	P	P	P	P	P	P	P	P	P	P	P	P	P	P	P	P	P
ECs0631	ferric enterobactin (enterochelin) binding protein; periplasmic	P	P	P	P	P	P	P	P	P	P	P	P	P	P	P	P	P	P	P	P	P
ECs0632	isochorismate hydroxymutase 2, enterochelin biosynthesis	P	P	P	P	P	P	P	P	P	P	P	P	P	P	P	P	P	P	P	P	P
ECs0633	2,3-dihydroxybenzoate-AMP ligase	P	P	P	P	P	P	U	P	P	P	P	P	P	P	U	P	P	P	P	P	P
ECs0634	2,3-dihydro-2,3-dihydroxybenzoate synthetase, isochroismatase	P	P	P	P	P	P	P	P	P	P	P	P	P	P	P	P	P	P	P	P	P
ECs0635	2,3-dihydro-2,3-dihydroxybenzoate dehydrogenase, enterochelin b	P	P	P	P	P	P	P	P	P	P	P	P	P	P	P	P	P	P	P	P	P
ECs0636	hypothetical protein	P	P	P	P	P	P	P	P	P	P	P	P	P	P	P	P	P	P	P	P	P
ECs0637	carbon starvation protein	P	P	P	P	P	P	P	P	P	P	P	P	P	P	P	P	P	P	P	P	P
ECs0638	putative oxidoreductase	P	P	P	P	P	P	P	P	P	P	P	P	P	P	P	P	P	P	P	P	P
ECs0639	putative aminotransferase	P	P	P	P	P	P	P	P	P	P	P	P	P	P	P	P	P	P	P	P	P
ECs0640	hypothetical protein	P	P	P	P	P	P	P	P	P	P	P	P	P	P	P	P	P	P	P	P	P
ECs0641	hypothetical protein	P	P	P	P	P	P	P	P	P	P	P	P	P	P	P	P	P	P	P	P	P
ECs0642	putative transcriptional regulator LYSR-type	P	P	P	P	P	P	P	P	P	P	P	P	A	P	P	P	P	P	P	P	P
ECs0643	thiol:disulfide interchange protein	P	P	P	P	P	P	P	P	P	P	P	P	P	P	P	P	P	P	P	P	P
ECs0644	alkyl hydroperoxide reductase, C22 subunit; detoxification of h	P	P	P	P	P	P	P	P	P	P	P	P	P	P	P	P	P	P	P	P	P
ECs0645	alkyl hydroperoxide reductase, F52a subunit; detoxification of	P	P	P	P	P	P	P	P	P	P	P	P	P	P	P	P	P	P	P	P	P
ECs0646	hypothetical protein	P	P	P	P	P	P	P	P	P	P	P	P	P	P	P	P	P	P	P	P	P
ECs0647	putative oxidoreductase	P	P	P	P	P	P	P	P	P	P	P	P	P	P	P	P	P	P	P	P	P
ECs0648	hypothetical protein	P	P	P	P	P	P	P	P	P	P	P	P	P	P	P	P	P	P	P	P	P
ECs0649	regulator of nucleoside diphosphate kinase	P	P	P	P	P	P	P	P	P	P	P	P	P	P	P	P	P	P	P	P	P
ECs0650	RNase I, cleaves phosphodiester bond between any two nucleotide	P	P	P	P	P	P	P	P	P	P	P	P	P	P	P	P	P	P	P	P	P
ECs0651	putative a membrane protein	P	P	P	P	P	P	P	P	P	P	P	P	P	P	P	P	P	P	P	P	P
ECs0652	hypothetical protein	P	P	P	P	P	P	P	P	P	P	P	P	P	P	P	P	P	P	P	P	P
ECs0653	hypothetical protein	P	P	P	P	P	P	P	P	P	P	P	P	P	P	P	P	P	P	P	P	P
ECs0654	citrate lyase alpha chain	P	P	U	U	A	U	P	P	P	P	P	P	U	U	U	P	P	P	P	P	P
ECs0655	citrate lyase beta chain (acyl lyase subunit)	P	P	P	P	P	P	P	P	P	P	P	P	P	P	P	P	P	P	P	P	P
ECs0656	citrate lyase acyl carrier protein (gamma chain)	P	P	P	P	P	P	P	P	P	P	P	P	P	P	P	P	P	P	P	P	P
ECs0657	citrate lyase synthetase (citrate (pro-3S)-lyase ligase	P	P	P	P	P	P	P	P	P	P	P	P	P	P	P	P	P	P	P	P	P
ECs0658	putative sensor-type protein	P	P	P	P	P	P	P	P	P	P	P	P	P	P	P	P	P	P	P	P	P
ECs0659	sequence similarity to Shigella regulator	P	P	P	P	P	P	P	P	P	P	P	P	P	P	P	P	P	P	P	P	P
ECs0660	transport of dicarboxylates	P	P	P	P	P	P	P	P	P	P	P	P	P	P	P	P	P	P	P	P	P
ECs0661	hypothetical protein	P	P	P	P	P	P	P	P	P	P	P	P	P	P	P	P	P	P	P	P	P
ECs0662	cold shock protein	P	P	P	P	P	P	P	P	P	P	P	P	P	P	P	P	P	P	P	P	P
ECs0663	hypothetical protein	P	P	P	P	P	P	P	P	P	P	P	P	P	P	P	P	P	P	P	P	P
ECs0664	putative amidase	P	P	P	P	P	P	P	P	P	P	P	P	P	P	P	P	P	P	P	P	P
ECs0665	Sec-independent protein translocase	P	P	P	P	P	P	P	P	P	P	P	P	P	P	P	P	P	P	P	P	P
ECs0666	lipoate synthesis, sulfur insertion?	P	P	P	P	P	P	P	P	P	P	P	P	P	P	P	P	P	P	P	P	P
ECs0667	putative transcriptional regulator LYSR-type	P	P	P	P	P	P	P	P	P	P	P	P	P	P	P	P	P	P	P	P	P
ECs0668	protein of lipoate biosynthesis	P	P	P	P	P	P	P	P	P	P	P	P	P	P	P	P	P	P	P	P	P
ECs0669	hypothetical protein	P	P	P	P	P	P	P	P	P	P	P	P	P	P	P	P	P	P	P	P	P
ECs0670	D-alanyl-D-alanine carboxypeptidase, fraction A; penicillin-bin	P	P	P	P	P	P	P	P	P	P	P	P	P	P	P	P	P	P	P	P	P
ECs0671	a minor lipoprotein	P	P	P	P	P	P	P	P	P	P	P	P	P	P	P	P	P	P	P	P	P
ECs0672	rod shape-determining membrane protein; sensitivity to radiatio	P	P	P	P	P	P	P	P	P	P	P	P	P	P	P	P	P	P	P	P	P
ECs0673	cell elongation, e phase; peptidoglycan synthetase; penicillin-	P	P	P	P	P	P	P	P	P	P	P	P	P	P	P	P	P	P	P	P	P
ECs0674	hypothetical protein	P	P	P	P	P	P	P	P	P	P	P	P	P	P	P	P	P	P	P	P	P
ECs0675	hypothetical protein	P	P	P	P	P	P	P	P	P	P	P	P	P	P	P	P	P	P	P	P	P
ECs0676	homolog of Salmonella cobC, a phosphohistidine protein	P	P	P	P	P	P	P	P	P	P	P	P	P	P	P	P	P	P	P	P	P
ECs0677	nicotinic acid mononucleotide adenylyltransferase	P	P	P	P	P	P	P	P	P	P	P	P	P	P	P	P	P	P	P	P	P
ECs0678	DNA polymerase III, delta subunit	P	P	P	P	P	P	P	P	P	P	P	P	P	P	P	P	P	P	P	P	P
ECs0679	minor lipoprotein	P	P	P	P	P	P	P	P	P	P	P	P	P	P	P	P	P	P	P	P	P
ECs0680	leucine tRNA synthetase	P	P	P	P	P	P	P	P	P	P	P	P	P	P	P	P	P	P	P	P	P
ECs0681	putative alpha helical protein	P	P	P	P	P	P	P	P	P	P	P	P	P	P	P	P	P	P	P	P	P
ECs0682	hypothetical protein	P	P	P	P	P	P	P	P	P	P	P	P	P	P	P	P	P	P	P	P	P
ECs0683	hypothetical protein	P	P	P	P	P	P	P	P	P	P	P	P	P	P	P	P	P	P	P	P	P
ECs0684	putative enzyme of polynucleotide modification	P	P	P	P	P	P	P	P	P	P	P	P	P	P	P	P	P	P	P	P	P
ECs0685	hypothetical protein	P	P	P	P	P	P	P	P	P	P	P	P	P	P	P	P	P	P	P	P	P
ECs0686	putative tRNA ligase	P	P	P	P	P	P	P	P	P	P	P	P	P	P	P	P	P	P	P	P	P
ECs0687	hypothetical protein	P	P	U	P	P	P	P	P	A	P	A	A	U	P	P	P	U	P	P	P	P
ECs0688	hypothetical protein	P	P	P	P	P	P	P	P	P	P	P	P	P	P	P	P	P	P	P	P	P
ECs0689	putative dnaK protein	P	P	P	P	P	P	P	P	P	P	P	P	P	P	P	P	P	P	P	P	P
ECs0690	putative tRNA synthetase	P	U	A	U	A	A	A	A	P	P	A	A	A	A	A	A	U	P	P	P	P
ECs0691	ATP-binding protein of glutamate/aspartate transport system	P	P	P	P	P	P	U	P	P	P	P	P	P	P	U	P	P	P	P	P	P
ECs0692	glutamate/aspartate transport system permease	P	P	P	P	P	P	P	P	P	P	P	P	P	P	P	P	P	P	P	P	P
ECs0693	glutamate/aspartate transport system permease	P	P	P	P	P	P	P	P	P	P	P	P	P	P	P	P	P	P	P	P	P
ECs0694	putative periplasmic binding transport protein	P	P	P	P	P	P	P	P	P	P	P	P	P	P	P	P	P	P	P	P	P
ECs0695	apolipoprotein N-acyltransferase, copper homeostasis protein, i	P	P	P	P	P	P	P	P	P	P	P	P	P	P	P	P	P	P	P	P	P
ECs0696	putative transport protein	P	P	P	P	P	P	P	P	P	P	P	P	P	P	P	P	P	P	P	P	P
ECs0697	hypothetical protein	P	P	P	P	P	P	P	P	P	P	P	P	P	P	P	P	P	P	P	P	P
ECs0698	putative ATP-binding protein in pho regulon	P	P	P	P	P	P	P	P	P	P	P	P	P	P	P	P	P	P	P	P	P
ECs0699	hypothetical protein	P	P	P	P	P	P	P	P	P	P	P	P	P	P	P	P	P	P	P	P	P
ECs0700	oxygenase, ubiquinone biosynthesis	U	P	P	P	P	P	P	P	P	P	P	P	P	P	P	P	P	P	P	P	P
ECs0701	hypothetical protein	P	P	P	P	P	P	P	P	P	P	P	P	P	P	P	P	P	P	P	P	P
ECs0702	putative RNA	P	P	P	P	P	P	P	P	P	P	P	P	P	P	P	P	P	P	P	P	P
ECs0703	putative RNA	P	P	P	P	P	P	P	P	P	P	P	P	P	P	P	P	P	P	P	P	P
ECs0704	asparagine synthetase B	P	P	P	P	P	P	P	P	P	P	P	P	P	P	P	P	P	P	P	P	P
ECs0705	N-acetylglucosamine metabolism	P	P	P	P	P	P	P	P	P	P	P	P	P	P	P	P	P	P	P	P	P
ECs0706	transcriptional repressor of nag (N-acetylglucosamine) operon	P	P	P	P	P	U	U	P	P	P	P	P	P	P	U	P	P	P	P	P	P
ECs0707	N-acetylglucosamine-6-phosphate deacetylase	P	P	P	P	P	P	P	P	P	P	P	P	P	P	P	P	P	P	P	P	P
ECs0708	glucosamine-6-phosphate deaminase	P	P	P	P	P	P	P	P	P	P	P	P	P	P	P	P	P	P	P	P	P
ECs0709	PTS system, N-acetylglucosamine-specific enzyme IIABC	P	P	P	P	P	P	P	P	P	P	P	P	P	P	P	P	P	P	P	P	P
ECs0710	glutamine tRNA synthetase	P	P	P	P	P	P	P	P	P	P	P	P	P	P	P	P	P	P	P	P	P
ECs0711	hypothetical protein	P	P	P	P	P	P	P	P	P	P	P	P	P	P	P	P	P	P	P	P	P
ECs0712	hypothetical protein	P	P	P	P	P	P	P	P	P	P	P	P	P	P	P	P	P	P	P	P	P
ECs0713	hypothetical protein	P	P	P	P	P	P	P	P	P	P	P	P	P	P	P	P	P	P	P	P	P
ECs0714	negative regulator	P	P	P	P	P	P	P	P	P	P	P	P	P	P	P	P	P	P	P	P	P
ECs0715	flavodoxin 1	P	P	P	P	P	P	P	P	P	P	P	P	P	P	P	P	P	P	P	P	P
ECs0716	hypothetical protein	P	P	P	P	P	P	P	P	P	P	P	P	P	P	P	P	P	P	P	P	P
ECs0717	hypothetical protein	P	P	P	P	P	P	P	P	P	P	P	P	P	P	P	P	P	P	P	P	P
ECs0718	negative modulator of initiation of replication	P	P	P	P	P	P	P	P	P	P	P	P	P	P	P	P	P	P	P	P	P
ECs0719	phosphoglucomutase	P	P	P	P	P	P	P	P	P	P	P	P	P	P	P	P	P	P	P	P	P
ECs0720	putrescine transport protein	P	P	P	P	P	P	P	P	P	P	P	P	P	P	P	P	P	P	P	P	P
ECs0721	ornithine decarboxylase isozyme, inducible	U	P	P	P	P	P	P	P	P	P	P	P	P	P	P	P	P	P	P	P	P
ECs0722	regulator of kdp operon (transcriptional effector)	P	P	P	P	P	P	P	P	P	P	P	P	P	P	P	P	P	P	P	P	P
ECs0723	sensor for high-affinity potassium transport system	P	P	P	P	P	P	P	P	P	P	P	P	P	P	P	P	P	P	P	P	P
ECs0724	high-affinity potassium transport system	P	P	P	P	P	P	P	P	P	P	P	P	P	P	P	P	P	P	P	P	P
ECs0725	ATPase of high-affinity potassium transport system, B chain	P	P	P	P	P	P	P	P	P	P	P	P	P	P	P	P	P	P	P	P	P
ECs0726	ATPase of high-affinity potassium transport system, A chain	U	P	U	P	P	U	U	P	P	P	P	P	P	P	U	P	P	P	P	P	P
ECs0727	component of high-affinity potassium transport system	P	P	P	P	P	P	P	P	P	P	P	P	P	P	P	P	P	P	P	P	P
ECs0728	hypothetical protein	P	P	P	P	P	P	P	P	P	P	P	P	P	P	P	P	P	P	P	P	P
ECs0729	RhsC core protein with extension	P	P	P	P	P	P	P	P	P	P	P	P	P	P	P	P	P	P	P	P	P
ECs0730	hypothetical protein	P	P	P	P	P	P	P	P	P	P	P	P	P	P	P	P	P	P	P	P	P
ECs0732	hypothetical protein	P	P	P	P	P	P	P	P	P	P	P	P	P	P	P	P	P	P	P	P	P
ECs0733	deoxyribodipyrimidine photolyase (photoreactivation)	P	P	P	P	P	P	P	P	P	P	P	P	P	P	P	P	P	P	P	P	P
ECs0734	putative transport protein	P	P	P	P	P	P	P	P	P	P	P	P	P	P	P	P	P	P	P	P	P
ECs0735	hypothetical protein	P	P	P	P	P	P	P	P	P	P	P	P	P	P	P	P	P	P	P	P	P
ECs0736	putative carboxylase	P	P	P	P	P	P	P	P	P	P	P	P	P	P	P	P	P	P	P	P	P
ECs0737	putative carboxylase	P	P	P	P	P	P	P	P	P	P	P	P	P	P	P	P	P	P	P	P	P
ECs0738	putative lactam utilization protein	P	P	P	P	P	P	P	P	P	P	P	P	P	P	P	P	P	P	P	P	P
ECs0739	endonuclease VIII and DNA N-glycosylase with an AP lyase activi	P	P	P	P	P	P	P	P	P	P	P	P	P	P	P	P	P	P	P	P	P
ECs0740	putative transport protein	P	P	P	P	P	P	P	P	P	P	P	P	P	P	P	P	P	P	P	P	P
ECs0741	hypothetical protein	A	A	A	A	A	A	A	A	A	A	A	A	A	A	A	A	A	A	A	A	A
ECs0742	putative chaperone	A	A	A	U	A	A	A	A	A	A	A	A	A	A	A	A	A	U	U	A	A
ECs0743	putative outer membrane protein	A	A	A	A	A	A	A	A	A	A	A	A	A	A	A	A	A	A	A	A	A
ECs0744	putative fimbrial-like protein	A	A	A	A	A	A	A	A	P	A	A	A	A	A	A	A	A	A	A	A	A
ECs0745	citrate synthase	P	P	P	P	P	P	P	P	P	P	P	P	P	P	P	P	P	P	P	P	P
ECs0746	succinate dehydrogenase, cytochrome b556	P	P	P	P	P	P	P	P	P	P	P	P	P	P	P	P	P	P	P	P	P
ECs0747	succinate dehydrogenase, hydrophobic subunit	P	P	P	P	P	P	P	P	P	P	P	P	P	P	P	P	P	P	P	P	P
ECs0748	succinate dehydrogenase, flavoprotein subunit	P	P	P	P	P	P	P	P	P	P	P	P	P	P	P	P	P	P	P	P	P
ECs0749	succinate dehydrogenase, iron sulfur protein	P	P	P	P	P	P	P	P	P	P	P	P	P	P	P	P	P	P	P	P	P
ECs0750	hypothetical protein	P	P	P	P	P	P	P	P	P	P	P	P	P	P	P	P	U	P	P	P	P
ECs0751	2-oxoglutarate dehydrogenase (decarboxylase component)	P	P	P	P	P	P	P	P	P	P	P	P	P	P	P	P	P	P	P	P	P
ECs0752	2-oxoglutarate dehydrogenase (dihydrolipoyltranssuccinase E2 co	P	P	P	P	P	P	P	P	P	P	P	P	P	P	U	P	P	P	P	P	P
ECs0753	succinyl-CoA synthetase, beta subunit	P	P	P	P	P	P	P	P	P	P	P	P	P	P	P	P	P	P	P	P	P
ECs0754	succinyl-CoA synthetase, alpha subunit	P	P	P	P	P	P	P	P	P	P	P	P	P	P	P	P	P	P	P	P	P
ECs0755	putative transcription regulator	A	A	A	A	A	A	A	A	A	A	A	A	A	A	A	A	A	A	A	A	A
ECs0756	putative cob(I)alamin adenosyltransferase	A	A	A	A	A	A	A	A	A	U	A	A	A	A	A	A	A	A	A	A	A
ECs0757	putative fumarate hydratase	A	A	A	A	A	A	A	A	A	A	A	A	A	A	A	A	A	A	A	A	A
ECs0758	putative transport protein	A	A	A	A	A	A	A	A	A	A	A	A	A	A	A	A	A	A	A	A	A
ECs0759	hypothetical protein	A	A	A	A	A	A	A	A	A	A	A	A	A	A	A	A	A	A	A	A	A
ECs0760	hypothetical protein	A	A	A	A	A	A	A	A	A	A	A	A	A	A	A	A	A	U	A	A	A
ECs0761	3-methylaspartate ammonia-lyase (beta-methylaspartase)	A	A	A	A	A	A	A	A	A	A	A	A	A	A	A	A	A	A	A	A	A
ECs0762	putative glutamate mutase E (methylaspartate mutase E)	A	A	A	A	A	A	A	A	A	A	A	A	A	A	A	A	A	U	A	A	A
ECs0763	putative glutamate mutase L (methylaspartate mutase L)	A	A	A	A	A	A	A	A	A	A	A	A	A	A	A	A	A	A	A	A	A
ECs0764	putative glutamate mutase S (methylaspartate mutase S)	A	A	A	A	A	A	A	A	A	A	A	A	A	A	A	A	A	A	A	A	A
ECs0765	hypothetical protein	A	A	A	A	A	A	A	A	A	A	A	A	A	A	A	A	A	A	A	A	A
ECs0766	hypothetical protein	A	A	A	A	A	A	A	A	A	A	A	A	A	A	A	A	A	A	A	A	A
ECs0767	hypothetical protein	A	A	A	A	A	A	A	A	A	A	A	A	A	A	A	A	A	A	A	A	A
ECs0768	cytochrome d terminal oxidase, polypeptide subunit I	P	P	P	P	P	P	P	P	P	P	P	P	P	P	P	P	P	P	P	P	P
ECs0769	cytochrome d terminal oxidase polypeptide subunit II	P	P	P	P	P	P	P	P	P	P	P	P	P	P	P	P	P	P	P	P	P
ECs0770	hypothetical protein	P	P	P	P	P	P	P	P	P	P	P	P	P	P	P	P	P	P	P	P	P
ECs0771	hypothetical protein	P	P	P	P	P	P	P	P	P	P	P	P	P	P	P	P	P	P	P	P	P
ECs0772	inner membrane protein, membrane-spanning, maintains integrity	P	P	P	P	P	P	P	P	P	P	P	P	P	P	P	P	P	P	P	P	P
ECs0773	putative inner membrane protein, involved in the tonB-independe	P	P	P	P	P	P	P	P	P	P	P	P	P	P	P	P	P	P	P	P	P
ECs0774	membrane spanning protein, required for outer membrane integrit	P	P	P	P	P	P	P	P	P	P	P	P	P	P	P	P	P	P	P	P	P
ECs0775	periplasmic protein involved in the tonb-independent uptake of	P	P	P	P	P	P	P	P	P	P	P	P	P	P	P	P	P	P	P	P	P
ECs0776	peptidoglycan-associated lipoprotein	P	P	P	P	P	P	P	P	P	P	P	P	P	P	P	P	P	P	P	P	P
ECs0777	hypothetical protein	P	P	P	P	P	P	P	P	P	P	P	P	P	P	P	P	P	P	P	P	P
ECs0778	quinolinate synthetase, A protein	P	P	P	P	P	P	P	P	P	P	P	P	P	P	P	P	P	P	P	P	P
ECs0779	required for NMN transport	P	P	P	P	P	P	P	P	P	P	P	P	P	P	P	P	P	P	P	P	P
ECs0780	putative transport system permease protein	P	P	P	P	P	P	P	P	P	P	P	P	P	P	P	P	P	P	P	P	P
ECs0781	putative homeobox protein	P	P	P	P	P	P	P	P	P	P	P	P	P	P	P	P	P	P	P	P	P
ECs0782	3-deoxy-D-arabinoheptulosonate-7-phosphate synthase (DAHP synth	P	P	P	P	P	P	P	P	P	P	P	P	P	P	P	P	P	P	P	P	P
ECs0783	phosphoglyceromutase 1	P	P	P	P	P	P	P	P	P	P	P	P	P	P	P	P	P	P	P	P	P
ECs0784	galactose-1-epimerase (mutarotase)	P	P	P	P	P	P	P	P	P	P	P	P	P	P	P	P	P	P	P	P	P
ECs0785	galactokinase	P	P	P	P	P	P	P	P	P	P	P	P	P	P	P	P	P	P	P	P	P
ECs0786	galactose-1-phosphate uridylyltransferase	P	P	P	P	P	P	P	P	P	P	P	P	P	P	P	P	P	P	P	P	P
ECs0787	UDP-galactose-4-epimerase	P	P	P	P	P	P	P	P	P	P	P	P	P	P	P	P	P	P	P	P	P
ECs0788	ATP-binding component of molybdate transport system	P	P	U	P	P	P	P	P	P	P	P	P	P	P	P	P	P	P	P	P	P
ECs0789	molybdate uptake regulatory protein	P	P	P	P	P	P	P	P	P	P	P	P	P	P	P	P	P	P	P	P	P
ECs0790	hypothetical protein	P	P	P	P	P	P	P	P	P	P	P	P	P	P	P	P	P	P	P	P	P
ECs0791	molybdate-binding periplasmic protein; permease	U	P	P	P	P	P	P	P	P	P	P	P	P	P	P	P	P	P	P	P	P
ECs0792	molybdate transport permease protein	P	P	P	P	P	P	P	P	P	P	P	P	P	P	P	P	P	P	P	P	P
ECs0793	ATP-binding component of molybdate transport	P	P	P	P	P	P	P	P	P	P	P	P	P	P	P	P	P	P	P	P	P
ECs0794	putative phosphatase	P	P	P	P	P	P	P	P	P	P	P	P	P	P	P	P	P	P	P	P	P
ECs0795	putative isomerase	P	P	P	P	P	P	P	P	P	P	P	P	P	P	P	P	P	P	P	P	P
ECs0796	putative transcriptional regulator LYSR-type	P	P	P	P	P	P	P	P	P	P	P	P	P	P	P	P	P	P	P	P	P
ECs0797	hypothetical protein	P	P	P	P	P	P	P	P	P	P	P	P	P	P	P	P	P	P	P	P	P
ECs0798	putative membrane pump protein	P	P	P	P	P	P	P	P	P	P	P	P	P	P	P	P	P	P	P	P	P
ECs0799	putative enzyme	P	P	P	P	P	P	P	P	P	P	P	P	P	P	P	P	P	P	P	P	P
ECs0800	putative pectinesterase	P	P	P	P	P	P	P	P	P	P	P	P	P	P	P	P	P	P	P	P	P
ECs0801	excisionase	A	P	P	P	P	P	P	P	P	P	P	P	P	P	P	P	P	P	P	A	P
ECs0802	hypothetical protein	A	P	P	P	P	P	P	P	P	A	A	P	A	A	A	P	P	P	P	A	P
ECs0803	hypothetical protein	A	A	A	A	A	A	A	A	A	A	A	A	A	A	A	P	P	P	P	A	P
ECs0804	hypothetical protein	A	A	A	A	A	A	A	A	A	A	A	A	A	A	A	P	P	P	P	A	P
ECs0811	NinF protein	A	P	P	P	P	P	P	P	P	P	P	P	P	P	P	P	P	P	P	P	P
ECs0814	SfpA (systemic factor protein A )-like protein	A	P	P	P	P	P	P	P	P	P	P	P	P	P	P	P	P	P	P	P	P
ECs0817	hypothetical protein	A	P	P	P	P	P	P	P	P	P	P	P	P	P	P	U	P	P	U	P	P
ECs0819	endolysin (lysozyme)	P	P	P	P	P	P	P	P	P	P	P	P	P	P	P	P	P	P	P	P	P
ECs0820	putative endopeptidase	A	A	A	A	A	A	A	A	A	A	A	A	A	A	A	A	U	A	A	A	U
ECs0821	putative lipoprotein Rz1 precursor	A	U	A	U	U	U	A	P	A	A	A	A	A	A	A	U	U	P	U	P	U
ECs0822	hypothetical protein	A	A	A	A	A	A	A	A	A	A	A	A	A	A	A	A	A	A	A	A	A
ECs0823	hypothetical membrane protein	A	A	A	A	A	A	A	A	A	A	A	A	A	A	A	A	A	A	A	A	A
ECs0824	hypothetical protein	A	A	A	A	A	A	A	A	A	A	A	A	A	A	A	A	A	A	A	A	A
ECs0825	putative terminase large subunit	A	U	U	U	U	A	A	U	U	A	A	A	A	A	A	A	A	U	A	A	A
ECs0826	hypothetical protein	A	P	P	P	P	A	A	P	P	A	A	A	A	A	A	A	A	P	A	A	U
ECs0827	putative portal protein	A	P	P	P	P	A	A	P	P	A	A	A	A	A	A	A	A	A	A	A	A
ECs0828	hypothetical protein	A	P	P	P	P	A	A	P	P	A	A	A	A	A	A	A	A	P	U	U	P
ECs0829	putative protease/scaffold protein	A	P	P	P	P	A	A	P	P	A	A	A	A	A	A	A	A	A	A	A	A
ECs0830	hypothetical protein	A	P	P	P	P	A	A	P	P	A	A	A	A	A	A	A	A	A	A	A	A
ECs0831	hypothetical protein	A	P	P	P	P	A	A	P	P	A	A	A	A	A	A	A	A	A	A	A	A
ECs0832	putative minor tail protein	A	P	P	P	P	A	A	P	P	A	A	A	A	A	A	A	A	A	A	A	A
ECs0833	putative minor tail protein	A	P	P	P	P	A	A	P	P	A	A	A	A	A	A	A	A	A	A	A	A
ECs0834	putative major tail protein	A	P	P	P	P	A	A	P	P	A	A	A	A	A	A	A	A	U	A	A	A
ECs0835	putative minor tail protein	A	P	P	P	P	A	A	P	P	A	A	A	A	A	A	A	A	A	A	A	A
ECs0836	putative minor tail protein	A	P	P	P	P	A	A	P	P	A	A	A	A	A	A	A	A	A	A	A	A
ECs0837	putative tail length tape measure protein precursor	A	P	P	P	P	A	A	P	P	A	A	A	A	A	A	A	A	A	A	A	A
ECs0838	putative minor tail protein	A	P	P	P	P	A	A	P	P	A	A	A	A	A	A	A	A	A	A	A	A
ECs0841	putative tail assembly protein	A	P	P	P	P	A	A	P	P	A	A	A	A	A	A	P	P	P	P	P	P
ECs0846	hypothetical protein	A	A	A	A	A	A	A	A	A	A	A	A	A	A	A	P	P	P	P	P	P
ECs0847	non-LEE-encoded effector NleC	A	P	P	P	P	P	P	P	A	U	P	U	U	U	A	A	A	P	A	A	A
ECs0848	non-LEE-encoded effector NleH1-1	A	A	A	A	A	A	A	P	A	A	A	A	U	A	A	A	U	P	P	A	P
ECs0849	hypothetical protein	A	A	A	A	A	A	A	A	A	A	A	A	A	A	A	A	U	P	A	A	P
ECs0850	non-LEE-encoded effector NleD	A	A	A	A	A	A	A	A	A	A	A	A	A	A	A	P	P	P	A	A	P
ECs0851	hypothetical protein	P	P	P	P	P	P	P	P	P	P	P	P	P	P	P	P	P	P	P	P	P
ECs0852	7,8-diaminopelargonic acid synthetase	P	P	P	P	P	P	P	P	P	P	P	P	P	P	P	P	P	P	P	P	P
ECs0853	biotin synthesis, sulfur insertion?	P	P	P	P	P	P	P	P	P	P	P	P	P	P	P	P	P	P	P	P	P
ECs0854	8-amino-7-oxononanoate synthase	P	P	P	P	P	P	P	P	P	P	P	P	P	P	P	P	P	P	P	P	P
ECs0855	biotin biosynthesis; reaction prior to pimeloyl CoA	P	P	P	P	P	P	P	P	P	P	P	P	P	P	P	P	P	P	P	P	P
ECs0856	dethiobiotin synthetase	P	P	P	P	P	P	P	P	P	P	P	P	P	P	P	P	P	P	P	P	P
ECs0857	DNA repair; excision nuclease subunit B	P	P	P	P	P	P	P	P	P	P	P	P	P	P	P	P	P	P	P	P	P
ECs0858	putative structural protein	P	P	P	P	P	P	P	P	P	P	P	P	P	P	P	P	P	P	P	P	P
ECs0859	molybdopterin biosynthesis, protein A	P	P	P	P	P	P	P	P	P	P	P	P	P	P	P	P	P	P	P	P	P
ECs0860	molybdopterin biosynthesis, protein B	P	P	P	P	P	P	P	P	P	P	P	P	P	P	P	P	P	P	P	P	P
ECs0861	molybdopterin biosynthesis, protein C	P	P	P	P	P	P	P	P	P	P	P	P	P	P	P	P	P	P	P	P	P
ECs0862	molybdopterin biosynthesis	P	P	P	P	P	P	P	P	P	P	P	P	P	P	P	P	P	P	P	P	P
ECs0863	molybdopterin converting factor, subunit 2	P	P	P	P	P	P	P	P	P	P	P	P	P	P	P	P	P	P	P	P	P
ECs0864	hypothetical protein	P	P	P	P	P	P	P	P	P	P	P	P	P	P	P	P	P	P	P	P	P
ECs0865	hypothetical protein	P	P	P	P	U	P	P	P	P	P	P	P	P	P	U	P	U	P	P	P	P
ECs0866	hypothetical protein	P	P	P	P	P	P	P	P	P	P	P	P	P	P	P	P	P	P	P	P	P
ECs0867	cardiolipin synthetase	P	P	P	P	P	P	P	P	P	P	P	P	P	P	P	P	P	P	P	P	P
ECs0868	hypothetical protein	P	P	P	P	P	P	P	P	P	P	P	P	P	P	P	P	P	P	P	P	P
ECs0869	hypothetical protein	P	P	P	P	P	P	P	P	P	P	P	P	P	P	P	P	P	P	P	P	P
ECs0870	hypothetical protein	P	P	P	P	P	P	P	P	P	P	P	P	P	P	P	P	P	P	P	P	P
ECs0871	hypothetical protein	P	P	P	P	P	P	P	P	P	P	P	P	P	P	P	P	P	P	P	P	P
ECs0872	putative ATP-binding component of a transport system	P	P	P	P	P	P	P	P	P	P	P	P	P	P	P	P	P	P	P	P	P
ECs0873	putative membrane protein	P	P	P	P	P	P	P	P	P	P	P	P	P	P	P	P	P	P	P	P	P
ECs0874	putative transcriptional regulator	P	P	P	P	P	P	P	P	P	P	P	P	P	P	P	P	P	P	P	P	P
ECs0875	putative ATP-dependent RNA helicase	P	P	P	P	P	P	P	P	P	P	P	P	P	P	U	P	P	P	P	P	P
ECs0876	non-LEE-encoded effector EspX2	A	A	A	A	A	A	A	A	A	A	A	A	A	A	A	A	A	A	A	A	A
ECs0877	probably ATP-dependent helicase	P	P	P	P	P	P	P	P	P	P	P	P	P	P	P	P	P	P	P	P	P
ECs0878	putative enzyme	P	P	P	P	P	P	P	P	P	P	P	P	P	P	P	P	P	P	P	P	P
ECs0879	putative dehydrogenase	P	P	P	P	P	P	P	P	P	P	P	P	P	P	P	P	P	P	P	P	P
ECs0880	hypothetical protein	P	P	P	P	P	P	P	P	P	P	P	P	P	P	P	P	P	P	P	P	P
ECs0881	hypothetical protein	P	P	P	P	P	P	P	P	P	P	P	P	P	P	P	P	P	P	P	P	P
ECs0882	putative enzyme	P	P	P	P	P	P	P	P	P	P	P	P	P	P	P	P	P	P	P	P	P
ECs0883	putative outer membrane receptor for iron transport	P	P	P	P	P	P	P	P	P	P	P	P	P	P	P	P	P	P	P	P	P
ECs0884	hypothetical protein	P	P	P	P	P	P	P	P	P	P	P	P	P	P	P	P	P	P	P	P	P
ECs0885	hypothetical protein	P	P	P	P	P	P	P	P	P	P	P	P	P	P	P	P	P	P	P	P	P
ECs0886	putative transport protein	P	P	P	P	P	P	P	P	P	P	P	P	P	P	P	P	P	P	P	P	P
ECs0887	ATP-binding component of glutamine high-affinity transport syst	P	P	P	P	P	P	P	P	P	P	P	P	P	P	P	P	P	P	P	P	P
ECs0888	glutamine high-affinity transport system; membrane component	P	P	P	P	P	P	P	P	P	P	P	P	P	P	P	P	P	P	P	P	P
ECs0889	periplasmic glutamine-binding protein; permease	P	P	P	P	P	P	P	P	P	P	P	P	P	P	P	P	P	P	P	P	P
ECs0890	global regulator, starvation conditions	P	P	P	P	P	P	P	P	P	P	P	P	P	P	P	P	P	P	P	P	P
ECs0891	putative transmembrane subunit	P	P	P	P	P	P	P	P	P	P	P	P	P	P	P	P	P	P	P	P	P
ECs0892	outer membrane protein X	P	P	P	P	P	P	P	P	P	P	P	P	P	P	P	P	P	P	P	P	P
ECs0893	putative enzyme	P	P	P	P	P	P	P	P	P	P	P	P	P	P	P	P	P	P	P	P	P
ECs0894	putative toxin	P	P	P	P	P	P	P	P	P	P	P	P	P	P	P	P	P	P	P	P	P
ECs0895	hypothetical protein	P	P	P	P	P	P	P	P	P	P	P	P	P	P	P	P	P	P	P	P	P
ECs0896	hypothetical protein	P	P	P	P	P	P	P	P	P	P	P	P	P	P	P	P	P	P	P	P	P
ECs0897	putative ATP-binding component of a transport system	P	P	P	P	P	P	P	P	P	P	P	P	P	P	P	P	P	P	P	P	P
ECs0898	hypothetical protein	P	P	P	P	P	P	P	P	P	P	P	P	P	P	P	P	P	P	P	P	P
ECs0899	hypothetical protein	P	P	P	P	P	P	P	P	P	P	P	P	P	P	P	P	P	P	P	P	P
ECs0900	hypothetical protein	P	P	P	P	P	P	P	P	P	P	P	P	P	P	P	P	P	P	P	P	P
ECs0901	hypothetical protein	P	P	P	P	P	P	P	P	P	P	P	P	P	P	P	P	P	P	P	P	P
ECs0902	putative pyruvate formate-lyase 2 activating enzyme	P	P	P	P	P	P	P	P	P	P	P	P	P	P	P	P	P	P	P	P	P
ECs0903	putative transaldolase	P	P	P	P	P	P	P	P	P	P	P	P	P	P	P	P	P	P	P	P	P
ECs0904	molybdopterin biosynthesis	P	P	P	P	P	P	P	P	P	P	P	P	P	P	P	P	P	P	P	P	P
ECs0905	molybdopterin biosynthesis	P	P	P	P	P	P	P	P	P	P	P	P	P	P	P	P	P	P	P	P	P
ECs0906	hypothetical protein	P	P	P	P	P	P	P	P	P	P	P	P	P	P	P	P	P	P	P	P	P
ECs0907	hypothetical protein	P	P	P	P	P	P	P	P	P	P	P	P	P	P	P	P	P	P	P	P	P
ECs0908	putative ATP-binding component of a transport system	P	P	P	P	P	P	P	P	P	P	P	P	P	P	P	P	P	P	P	P	P
ECs0909	putative transport protein	P	P	P	P	P	P	P	P	P	P	P	P	P	P	P	P	P	P	P	P	P
ECs0910	putative transport system permease protein	P	P	P	P	P	P	P	P	P	P	P	P	P	P	P	P	P	P	P	P	P
ECs0911	putative transport system permease protein	P	P	P	P	P	P	P	P	P	P	P	P	P	P	P	P	P	P	P	P	P
ECs0912	hypothetical protein	P	P	P	P	P	P	P	P	P	P	P	P	P	P	P	P	P	P	P	P	P
ECs0913	hypothetical protein	P	P	P	P	P	P	U	P	U	P	P	U	P	P	A	P	P	P	P	P	P
ECs0914	hypothetical membrane protein	A	A	A	A	A	A	A	A	A	A	A	A	A	A	A	A	A	A	A	A	A
ECs0915	hypothetical protein	P	P	P	P	P	P	P	P	P	P	P	P	P	P	P	P	P	P	P	P	P
ECs0916	putative receptor	P	P	P	P	P	P	P	P	P	P	P	P	P	P	P	P	P	P	P	P	P
ECs0917	putative dehydrogenase	P	P	P	P	P	P	P	P	P	P	P	P	P	P	P	P	P	P	P	P	P
ECs0918	putative transferase	P	P	P	P	P	P	P	P	P	P	P	P	P	P	P	P	P	P	P	P	P
ECs0919	D-alanyl-D-alanine carboxypeptidase; penicillin-binding protein	P	P	P	P	P	P	P	P	P	P	P	P	P	P	P	P	P	P	P	P	P
ECs0920	transcriptional repressor for deo operon, tsx, nupG	P	P	P	P	P	P	P	P	P	P	P	P	P	P	P	P	P	P	P	P	P
ECs0921	hypothetical protein	P	P	P	P	P	P	P	P	P	P	P	P	P	P	P	P	P	P	P	P	P
ECs0922	proton motive force efflux pump	P	P	P	P	P	P	P	P	P	P	P	P	P	P	P	P	P	P	P	P	P
ECs0923	hypothetical protein	P	P	P	P	P	P	P	P	P	P	P	P	P	P	P	P	P	P	P	P	P
ECs0924	hypothetical protein	P	P	P	P	P	P	P	P	P	P	P	P	P	P	P	P	P	P	P	P	P
ECs0925	putative DEOR-type transcriptional regulator	P	P	P	P	P	P	P	P	P	P	P	P	P	P	P	P	P	P	P	P	P
ECs0926	putative DEOR-type transcriptional regulator	P	P	P	P	P	P	P	P	P	P	P	P	P	P	P	P	P	P	P	P	P
ECs0927	putative transport protein	P	P	P	P	P	P	P	P	P	P	P	P	P	P	P	P	P	P	P	P	P
ECs0928	hypothetical protein	P	P	P	P	P	P	P	P	P	P	P	P	P	P	P	P	P	P	P	P	P
ECs0929	glutaredoxin1 redox coenzyme for glutathione-dependent ribonucl	P	P	P	P	P	P	P	P	P	P	P	P	P	P	P	P	P	P	P	P	P
ECs0930	hypothetical protein	P	P	P	P	P	P	P	P	P	P	P	P	P	P	P	P	P	P	P	P	P
ECs0931	modulator of drug activity A	P	P	P	P	P	P	P	P	P	P	P	P	P	P	P	P	P	P	P	P	P
ECs0932	ribosomal protein S6 modification protein	P	P	P	P	P	P	P	P	P	P	P	P	P	P	P	P	P	P	P	P	P
ECs0933	putative sensory transduction regulator	P	P	P	P	P	P	P	P	P	P	P	P	P	P	P	P	P	P	P	P	P
ECs0934	periplasmic putrescine-binding protein; permease protein	P	P	P	P	P	P	P	P	P	P	P	P	P	P	P	P	P	P	P	P	P
ECs0935	ATP-binding component of putrescine transport system	P	P	P	P	P	P	P	P	P	P	P	P	P	P	P	P	P	P	P	P	P
ECs0936	putrescine transport protein; permease	P	P	P	P	P	P	P	P	P	P	P	P	P	P	P	P	P	P	P	P	P
ECs0937	putrescine transport protein; permease	P	P	P	P	P	P	P	P	P	P	P	P	P	P	P	P	P	P	P	P	P
ECs0938	hypothetical protein	P	P	P	P	P	P	P	P	P	P	P	P	P	P	P	P	P	P	P	P	P
ECs0939	putative enzyme	P	P	P	P	P	P	P	P	P	P	P	P	P	P	P	P	P	P	P	P	P
ECs0940	putative transport protein	A	A	A	U	A	A	A	A	A	A	A	A	A	A	A	A	A	A	A	A	A
ECs0941	putative PTS system enzyme IIB	A	A	A	A	A	A	A	A	A	A	A	A	A	A	A	A	A	A	A	A	A
ECs0942	hypothetical protein	A	A	A	A	A	A	A	A	A	U	A	A	A	A	A	A	A	A	A	A	A
ECs0943	arginine 3rd transport system periplasmic binding protein	P	P	P	P	P	P	P	P	P	P	P	P	P	P	P	P	P	P	P	P	P
ECs0944	arginine 3rd transport system permease protein	P	P	P	P	P	P	P	P	P	P	P	P	P	P	P	P	P	P	P	P	P
ECs0945	arginine 3rd transport system permease protein	P	P	P	P	P	P	P	P	P	P	P	P	P	P	P	P	P	P	P	P	P
ECs0946	arginine 3rd transport system periplasmic binding protein	P	P	P	P	P	P	P	P	P	P	P	P	P	P	P	P	P	P	P	P	P
ECs0947	ATP-binding component of 3rd arginine transport system	P	P	P	P	P	P	P	P	P	P	P	P	P	P	P	P	P	P	P	P	P
ECs0948	putative enzyme	U	U	U	U	U	U	U	U	U	U	U	U	U	U	U	U	U	U	U	U	U
ECs0949	hypothetical protein	A	A	A	A	A	A	A	A	A	A	A	A	A	A	A	A	A	A	A	A	A
ECs0950	hypothetical protein	A	A	A	A	A	A	A	A	A	A	A	A	A	A	A	A	A	A	A	A	A
ECs0951	hypothetical protein	A	A	A	A	A	A	A	A	A	A	A	A	A	A	A	A	A	A	A	A	A
ECs0952	hypothetical protein	P	P	P	P	P	P	P	P	P	P	P	P	P	P	P	P	P	P	P	P	P
ECs0953	putative regulator	P	P	P	P	P	P	P	P	P	P	P	P	P	P	P	P	P	P	P	P	P
ECs0954	putative nucleotide di-P-sugar epimerase or dehydratase	P	P	P	P	P	P	P	P	P	P	P	P	P	P	P	P	P	P	P	P	P
ECs0955	putative dTDP-glucose enzyme	P	P	P	P	P	P	P	P	P	P	P	P	P	P	P	P	P	P	P	P	P
ECs0956	putative arylsulfatase	P	P	P	P	P	P	P	P	P	P	P	P	P	P	P	P	P	P	P	P	P
ECs0957	pyruvate oxidase	P	P	P	P	P	P	P	P	P	P	P	P	P	P	P	P	P	P	P	P	P
ECs0958	NADH oxidoreductase for the HCP	P	P	P	P	P	P	P	P	P	P	P	P	P	P	P	P	P	P	P	P	P
ECs0959	putative prismane protein (hybrid cluster protein, HCP)	P	P	P	P	P	P	P	P	P	P	P	P	P	P	P	P	P	P	P	P	P
ECs0960	putative surface protein	P	P	P	P	P	P	P	P	P	P	P	P	P	P	P	P	P	P	P	P	P
ECs0961	transmembrane water channel; aquaporin Z	P	P	P	P	P	P	P	P	P	P	P	P	P	P	P	P	P	P	P	P	P
ECs0962	hypothetical protein	U	A	A	A	A	A	U	A	A	U	A	A	A	A	A	P	U	P	P	P	P
ECs0963	putative enzyme	P	P	P	P	P	P	P	P	P	P	P	P	P	P	P	P	P	P	P	P	P
ECs0964	putative membrane protein	P	P	P	P	P	P	P	P	P	P	P	P	P	P	P	P	P	P	P	P	P
ECs0965	putative ATP-binding component of a transport system	P	P	P	P	P	P	P	P	P	P	P	P	P	P	P	P	P	P	P	P	P
ECs0966	cold shock protein	P	P	P	P	P	P	P	P	P	P	P	P	P	P	P	P	P	P	P	P	P
ECs0967	hypothetical protein	P	P	P	P	P	P	P	P	P	P	P	P	P	P	P	P	P	P	P	P	P
ECs0968	ATP-binding component of serine protease	P	P	P	P	P	P	P	P	P	P	P	P	P	P	P	P	P	P	P	P	P
ECs0969	protein chain initiation factor IF-1	P	P	P	P	P	P	P	P	P	P	P	P	P	P	P	P	P	P	P	P	P
ECs0970	leucyl, phenylalanyl-tRNA-protein transferase	P	P	P	P	P	P	P	P	P	P	P	P	P	P	P	P	P	P	P	P	P
ECs0971	ATP-binding component of cytochrome-related transport	P	P	P	P	P	P	P	P	P	P	P	P	P	P	P	P	P	P	P	P	P
ECs0972	ATP-binding component of cytochrome-related transport, Zn sensi	P	P	P	P	P	P	P	P	P	P	P	P	P	P	P	P	P	P	P	P	P
ECs0973	thioredoxin reductase	P	P	P	P	P	P	P	P	P	P	P	P	P	P	P	P	P	P	P	P	P
ECs0974	regulator for leucine (or lrp) regulon and high-affinity branch	P	P	P	P	P	P	P	P	P	P	P	P	P	P	P	P	P	P	P	P	P
ECs0975	cell division protein	P	P	P	P	P	P	P	P	P	P	P	P	P	P	P	P	P	P	P	P	P
ECs0976	periplasmic protein effects translocation of lipoproteins from	P	P	P	P	P	P	P	P	P	P	P	P	P	P	P	P	P	P	P	P	P
ECs0977	putative polynucleotide enzyme	P	P	P	P	P	P	P	P	P	P	P	P	P	P	P	P	P	P	P	P	P
ECs0978	serine tRNA synthetase; also charges selenocystein tRNA with se	P	P	P	P	P	P	P	P	P	P	P	P	P	P	P	P	P	P	P	P	P
ECs0979	anaerobic dimethyl sulfoxide reductase subunit A	P	P	P	P	P	P	P	P	P	P	P	P	P	P	P	P	P	P	P	P	P
ECs0980	anaerobic dimethyl sulfoxide reductase subunit B	P	P	P	P	P	P	P	P	P	P	P	P	P	P	P	P	P	P	P	P	P
ECs0981	anaerobic dimethyl sulfoxide reductase subunit C	P	P	P	P	P	P	P	P	P	P	P	P	P	P	P	P	P	P	P	P	P
ECs0982	hypothetical protein	P	P	P	P	P	P	P	P	P	P	P	P	P	P	P	P	P	P	P	P	P
ECs0983	putative transport	P	P	P	P	P	P	P	P	P	P	P	P	P	P	P	P	P	P	P	P	P
ECs0984	putative transport	P	P	P	P	P	P	P	P	P	P	P	P	P	P	P	P	P	P	P	P	P
ECs0985	pyruvate formate lyase activating enzyme 1	P	P	P	P	P	P	P	P	P	P	P	P	P	P	P	P	P	P	P	P	P
ECs0986	formate acetyltransferase 1	P	P	P	P	P	P	P	P	P	P	P	P	P	P	P	P	P	P	P	P	P
ECs0987	probable formate transporter (formate channel 1)	P	P	P	P	P	P	P	P	P	P	P	P	P	P	P	P	P	P	P	P	P
ECs0988	hypothetical protein	P	P	P	P	P	P	P	P	P	P	P	P	P	P	P	P	P	P	P	P	P
ECs0989	hypothetical protein	P	P	P	P	P	P	P	P	P	P	P	P	P	P	P	P	P	P	P	P	P
ECs0990	3-phosphoserine aminotransferase	P	P	P	P	P	P	P	P	P	P	P	P	P	P	P	P	P	P	P	P	P
ECs0991	5-enolpyruvylshikimate-3-phosphate synthetase	P	P	P	P	P	P	P	P	P	P	P	P	P	P	P	P	P	P	P	P	P
ECs0992	putative heat shock protein	P	P	P	P	P	P	P	P	P	P	P	P	P	P	P	P	P	P	P	P	P
ECs0993	cytidylate kinase	P	P	P	P	P	P	P	P	P	P	P	P	P	P	P	P	P	P	P	P	P
ECs0994	30S ribosomal subunit protein S1	P	P	P	P	P	P	P	P	P	P	P	P	P	P	P	P	P	P	P	P	P
ECs0995	integration host factor (IHF), beta subunit; site-specific reco	P	P	P	P	P	P	P	P	P	P	P	P	P	P	P	P	P	P	P	P	P
ECs0996	hypothetical protein	P	P	P	P	P	P	P	P	P	P	P	P	P	P	P	P	P	P	P	P	P
ECs0997	ATP-binding transport protein; multicopy suppressor of htrB	P	P	P	P	P	P	P	P	P	P	P	P	P	P	P	P	P	P	P	P	P
ECs0998	putative EC 1.2 enzyme	P	P	P	P	P	P	P	P	P	P	P	P	P	P	P	P	P	P	P	P	P
ECs0999	hypothetical protein	P	P	P	P	P	P	P	P	P	P	P	P	P	P	P	P	P	P	P	P	P
ECs1000	hypothetical protein	P	P	P	P	P	P	P	P	P	P	P	P	P	P	P	P	P	P	P	P	P
ECs1001	CTP:CMP-3-deoxy-D-manno-octulosonate transferase	P	P	P	P	P	P	P	P	P	P	P	P	P	P	P	P	P	P	P	P	P
ECs1002	hypothetical protein	P	P	P	P	P	P	P	P	P	P	P	P	P	P	P	P	P	P	P	P	P
ECs1003	hypothetical protein	P	P	P	P	P	P	P	P	P	P	P	P	P	P	P	P	P	P	P	P	P
ECs1004	S-adenosylmethionine-dependent methyltransferase	P	P	P	P	P	P	P	P	P	P	P	P	P	P	P	P	P	P	P	P	P
ECs1005	mukF protein (killing factor KICB)	P	P	P	P	P	P	P	P	P	P	P	P	P	P	P	P	P	P	P	P	P
ECs1006	hypothetical protein	P	P	P	P	P	P	P	P	P	P	P	P	P	P	P	P	P	P	P	P	P
ECs1007	kinesin-like cell division protein involved in chromosome parti	P	P	P	P	P	P	P	P	P	P	P	P	P	P	P	P	P	P	P	P	P
ECs1008	putative amidase	P	P	P	P	P	P	P	P	P	P	P	P	P	P	P	P	P	P	P	P	P
ECs1009	hypothetical protein	P	P	P	P	P	P	P	P	P	P	P	P	P	P	P	P	P	P	P	P	P
ECs1010	hypothetical protein	P	P	P	P	P	P	P	P	P	P	P	P	P	P	P	P	P	P	P	P	P
ECs1011	aspartate aminotransferase	P	P	P	P	P	P	P	P	P	P	P	P	P	P	P	P	P	P	P	P	P
ECs1012	outer membrane protein 1a (Ia;b;F)	P	P	P	P	P	P	P	P	P	P	P	P	P	P	P	P	P	P	P	P	P
ECs1013	asparagine tRNA synthetase	P	P	P	P	P	P	P	P	P	P	P	P	P	P	P	P	P	P	P	P	P
ECs1014	nicotinate phosphoribosyltransferase	P	P	P	P	P	P	P	P	P	P	P	P	P	P	P	P	P	P	P	P	P
ECs1015	aminopeptidase N	P	P	P	P	P	P	P	P	P	P	P	P	P	P	P	P	P	P	P	P	P
ECs1016	putative ATP-binding component of a transport system	P	P	U	U	P	A	P	P	P	P	P	P	P	U	A	P	U	P	P	P	P
ECs1017	putative transport system permease protein	P	P	P	P	P	P	P	P	P	P	P	P	P	P	P	P	P	P	P	P	P
ECs1018	alkanesulfonate monooxygenase	P	P	P	P	P	P	P	P	P	P	P	P	P	P	P	P	P	P	P	P	P
ECs1019	putative aliphatic sulfonates binding protein precursor	P	P	P	P	P	P	P	P	P	P	P	P	P	P	P	P	P	P	P	P	P
ECs1020	NAD(P)H-dependent FMN reductase	P	P	P	P	P	P	P	P	P	P	P	P	P	P	U	P	P	P	P	P	P
ECs1021	putative fimbrial-like protein	P	P	P	P	P	P	P	P	P	P	P	P	P	P	P	P	P	P	P	P	P
ECs1022	putative chaperone	P	P	P	P	P	P	P	P	P	P	P	P	P	P	P	P	P	P	P	P	P
ECs1023	hypothetical protein	P	P	P	P	P	P	P	P	P	P	P	P	P	P	P	P	P	P	P	P	P
ECs1024	hypothetical protein	P	P	P	U	P	P	P	P	P	P	U	P	P	P	P	P	P	P	P	P	P
ECs1025	homolog of Salmonella FimH protein	P	P	P	P	P	P	P	P	P	P	P	P	P	P	P	P	P	P	P	P	P
ECs1026	hypothetical protein	P	P	P	P	P	P	P	P	P	P	P	P	P	P	P	P	P	P	P	P	P
ECs1027	putative fimbrial-like protein	P	P	P	P	P	P	P	P	P	P	P	P	P	P	P	P	P	P	P	P	P
ECs1028	hypothetical protein	P	P	P	P	P	P	P	P	P	P	P	P	P	P	P	P	P	P	P	P	P
ECs1029	dihydro-orotate dehydrogenase	P	P	P	P	P	P	P	P	P	P	P	P	P	P	P	P	P	P	P	P	P
ECs1030	hypothetical protein	P	U	U	U	U	U	U	U	U	P	P	U	U	U	U	U	P	P	P	P	P
ECs1031	hypothetical protein	P	P	P	P	P	P	P	P	P	P	P	U	P	P	P	P	P	P	P	P	P
ECs1032	putative oxidoreductase	P	P	P	P	P	P	P	P	P	P	P	P	P	P	P	P	P	P	P	P	P
ECs1033	putative ATP-binding component of a transport system	P	P	P	P	P	P	P	P	P	P	P	P	P	P	P	P	P	P	P	P	P
ECs1034	paraquat-inducible protein A	P	P	P	P	P	P	P	P	P	P	P	P	P	P	P	P	P	P	P	P	P
ECs1035	paraquat-inducible protein B	P	P	P	P	P	P	P	P	P	P	P	P	P	P	P	P	P	P	P	P	P
ECs1036	hypothetical protein	P	P	P	P	P	P	P	P	P	P	P	P	P	P	P	P	P	P	P	P	P
ECs1037	ribosome modulation factor	P	P	P	P	P	P	P	P	P	P	P	P	P	P	P	P	P	P	P	P	P
ECs1038	beta-hydroxydecanoyl thioester dehydrase, trans-2-decenoyl-ACP	P	P	P	P	P	P	P	P	P	P	P	P	P	P	P	P	P	P	P	P	P
ECs1039	putative ATP-dependent protease	P	P	P	P	P	P	P	P	P	P	P	P	P	P	P	P	P	P	P	P	P
ECs1040	putative dehydrogenase	P	P	P	P	P	P	P	P	P	P	P	P	P	P	P	P	P	P	P	P	P
ECs1041	outer membrane protein 3a (II*;G;d)	P	P	P	P	P	P	P	P	P	P	P	P	P	P	P	P	P	P	P	P	P
ECs1042	suppressor of lon; inhibits cell division and ftsZ ring formati	P	P	P	P	P	P	P	P	P	P	P	P	P	P	P	P	P	P	P	P	P
ECs1043	hypothetical protein	P	P	P	P	P	P	P	P	P	P	P	P	P	P	P	P	P	P	P	P	P
ECs1044	hypothetical protein	P	P	P	P	P	P	P	P	P	P	P	P	P	P	P	P	P	P	P	P	P
ECs1045	hypothetical protein	P	P	P	P	P	P	P	P	P	P	P	P	P	P	P	P	P	P	P	P	P
ECs1046	DNA helicase IV	P	P	P	P	P	P	P	P	P	P	P	P	P	P	P	P	P	P	P	P	P
ECs1047	methylglyoxal synthase	P	P	P	P	P	P	P	P	P	P	P	P	P	P	P	P	P	P	P	P	P
ECs1048	hypothetical protein	P	P	P	P	P	P	P	P	P	P	P	P	P	P	P	P	P	P	P	P	P
ECs1049	hypothetical protein	P	P	P	P	P	P	P	P	P	P	P	P	P	P	P	P	P	P	P	P	P
ECs1050	hypothetical protein	P	P	P	P	P	P	P	P	P	P	P	P	P	P	P	P	P	P	P	P	P
ECs1051	putative oxidoreductase	P	P	P	P	P	P	P	P	P	P	P	P	P	P	P	P	P	P	P	P	P
ECs1052	hypothetical protein	P	P	P	P	P	P	P	P	P	P	P	P	P	P	P	P	P	P	P	P	P
ECs1053	putative sulfite reductase (EC 1.8.-.-)	P	P	P	P	P	P	P	P	P	P	P	P	P	P	P	P	P	P	P	P	P
ECs1054	putative carrier/transport protein	P	P	P	P	P	P	P	P	P	P	P	P	P	P	P	P	P	P	P	P	P
ECs1055	putative integrase	A	P	P	P	P	P	P	P	P	P	U	P	P	P	P	P	P	P	P	P	P
ECs1056	hypothetical protein	A	P	P	P	P	P	P	P	P	P	P	P	P	P	P	P	P	P	P	P	P
ECs1058	hypothetical protein	A	P	P	P	P	P	P	P	P	P	A	A	A	P	A	P	P	P	P	P	P
ECs1059	putative division inhibition protein	A	P	P	P	P	P	P	P	P	A	A	A	A	A	A	P	P	P	P	P	P
ECs1060	hypothetical protein	A	P	P	P	P	P	P	P	P	P	A	A	P	P	P	P	P	P	P	P	P
ECs1061	hypothetical protein	A	A	A	A	A	A	A	A	P	A	A	A	A	A	A	P	P	P	P	P	P
ECs1062	hypothetical protein	A	A	A	A	A	A	A	A	P	A	A	A	A	A	A	P	P	P	P	P	P
ECs1063	hypothetical protein	A	A	A	A	A	A	A	A	P	A	A	A	A	A	A	P	P	P	P	P	P
ECs1064	hypothetical protein	P	P	P	P	P	A	A	P	P	A	A	A	A	A	A	P	P	P	P	P	P
ECs1066	hypothetical protein	A	P	P	P	P	P	P	P	P	P	U	P	P	P	P	P	U	P	P	P	P
ECs1067	hypothetical protein	A	P	P	P	P	P	P	P	P	A	A	A	A	A	A	P	P	P	P	P	P
ECs1068	hypothetical protein	A	P	P	P	P	P	P	P	P	A	A	A	A	A	A	P	P	P	P	P	P
ECs1069	putative regulatory protein	A	P	P	P	P	P	P	P	P	A	A	A	A	A	A	P	P	P	P	P	P
ECs1070	hypothetical protein	A	P	P	P	P	P	P	P	P	A	A	A	A	A	A	P	P	P	P	P	P
ECs1071	hypothetical protein	A	P	P	P	P	P	P	P	P	A	A	A	A	P	A	P	P	P	P	P	P
ECs1072	hypothetical protein	A	P	P	P	P	P	P	P	P	A	A	A	A	A	A	P	P	P	P	P	P
ECs1073	hypothetical protein	A	P	P	P	P	P	P	P	P	A	A	A	A	A	A	P	P	P	P	P	P
ECs1076	hypothetical protein	A	P	P	P	P	P	P	P	P	U	P	P	P	P	P	P	P	P	P	P	P
ECs1077	hypothetical protein	A	P	P	P	P	P	P	P	P	A	A	A	A	A	A	P	P	P	P	P	P
ECs1078	hypothetical protein	A	P	P	P	P	P	P	P	P	A	A	A	A	A	A	P	P	P	P	P	P
ECs1079	hypothetical protein	A	P	P	P	P	P	P	P	P	A	A	A	A	A	A	P	P	P	P	P	P
ECs1083	putative crossover junction endodeoxyribonuclease	A	P	P	P	P	P	P	P	P	P	P	P	P	P	P	P	P	P	P	P	P
ECs1084	putative antitermination protein	A	P	P	P	P	P	P	P	P	P	P	P	P	P	P	P	P	P	P	P	P
ECs1085	hypothetical membrane protein	A	P	P	P	P	P	P	P	P	P	P	P	P	P	P	P	P	P	P	P	P
ECs1094	hypothetical protein	A	P	P	P	P	P	P	P	A	P	P	P	P	P	P	P	P	P	P	P	P
ECs1097	hypothetical protein	A	P	P	P	P	P	P	P	P	P	P	P	P	P	P	P	P	P	P	P	P
ECs1098	hypothetical protein	A	P	P	P	P	P	P	P	P	P	P	P	P	P	P	P	P	P	P	P	P
ECs1099	hypothetical protein	A	P	P	P	P	P	P	P	P	P	P	P	P	P	P	P	P	P	P	P	P
ECs1125	hypothetical protein	A	P	P	P	P	P	P	P	P	P	P	P	P	P	P	P	P	P	P	P	P
ECs1127	non-LEE-encoded effector EspK	A	P	P	P	P	P	P	P	P	P	P	P	P	P	P	P	P	P	P	P	P
ECs1128	hydrogenase-1 small subunit	P	P	P	P	P	P	P	P	P	P	P	P	P	P	U	P	P	P	P	P	P
ECs1129	hydrogenase-1 large subunit	P	P	P	P	P	P	P	P	P	P	P	P	P	P	P	P	P	P	P	P	P
ECs1130	probable Ni/Fe-hydrogenase 1 b-type cytochrome subunit	P	P	P	P	P	P	P	P	P	P	P	P	P	P	P	P	P	P	P	P	P
ECs1131	processing of HyaA and HyaB proteins	P	P	P	P	P	P	P	P	P	P	P	P	P	P	P	P	P	P	P	P	P
ECs1132	processing of HyaA and HyaB proteins	P	P	P	P	P	P	P	P	P	P	P	P	P	P	P	P	P	P	P	P	P
ECs1133	nickel incorporation into hydrogenase-1 proteins	P	P	P	P	P	P	P	P	P	P	P	P	P	P	P	P	P	P	P	P	P
ECs1134	probable third cytochrome oxidase, subunit I	P	P	P	P	P	P	P	P	P	P	P	P	P	P	P	P	P	P	P	P	P
ECs1135	probable third cytochrome oxidase, subunit II	P	P	P	P	P	P	P	P	P	P	P	P	P	P	P	P	P	P	P	P	P
ECs1136	phosphoanhydride phosphorylase	P	P	P	P	P	P	P	P	P	P	P	P	P	P	P	P	P	P	P	P	P
ECs1137	hypothetical protein	P	P	P	P	P	P	P	P	P	P	P	P	P	P	P	P	P	P	P	P	P
ECs1138	putative phosphatase	P	P	P	P	P	P	P	P	P	P	P	P	P	P	P	P	P	P	P	P	P
ECs1139	putative function in exopolysaccharide production	P	P	P	P	P	P	P	P	P	P	P	P	P	P	P	P	P	P	P	P	P
ECs1140	hypothetical protein	P	P	P	P	P	P	P	P	P	P	P	P	P	P	P	P	P	P	P	P	P
ECs1141	hypothetical protein	P	P	P	P	P	P	U	U	P	P	P	P	P	U	U	P	P	P	P	P	P
ECs1142	putative regulator	P	P	P	P	P	P	P	P	P	P	P	P	P	P	P	P	P	P	P	P	P
ECs1143	hypothetical protein	P	P	P	P	P	P	P	P	P	P	P	P	P	P	P	P	P	P	P	P	P
ECs1144	cold shock-like protein	P	P	P	P	P	P	P	P	P	P	P	P	P	P	P	P	P	P	P	P	P
ECs1145	homolog of Salmonella cold shock protein	P	P	P	P	P	P	P	P	P	P	P	P	P	P	P	P	P	P	P	P	P
ECs1146	suppresses fabA and ts growth mutation	P	P	P	P	P	P	P	P	P	P	P	P	P	P	P	P	P	P	P	P	P
ECs1147	hypothetical protein	P	P	P	P	P	P	P	P	P	P	P	P	P	P	P	P	P	P	P	P	P
ECs1148	sensor protein torS (regulator TorR)	P	P	P	P	P	P	P	P	P	P	P	P	P	P	P	P	P	P	P	P	P
ECs1149	part of regulation of tor operon, periplasmic	P	P	P	P	P	P	P	P	P	P	P	P	P	P	P	P	P	P	P	P	P
ECs1150	response transcriptional regulator for torA (sensor TorS)	P	P	P	P	P	P	P	P	P	P	P	P	P	P	P	P	P	P	P	P	P
ECs1151	trimethylamine N-oxide reductase, cytochrome c-type subunit	P	P	P	P	P	P	P	P	P	P	P	P	P	P	P	P	P	P	P	P	P
ECs1152	trimethylamine N-oxide reductase subunit	P	P	P	P	P	P	P	P	P	P	P	P	P	P	P	P	P	P	P	P	P
ECs1153	part of trimethylamine-N-oxide oxidoreductase	P	P	P	P	P	P	P	P	P	P	P	P	P	P	P	P	P	P	P	P	P
ECs1154	hypothetical protein	P	P	P	P	P	P	P	P	P	P	P	P	P	P	P	P	P	P	P	P	P
ECs1155	curved DNA-binding protein; functions closely related to DnaJ	P	P	P	P	P	P	P	P	P	P	P	P	P	P	P	P	P	P	P	P	P
ECs1156	hypothetical protein	P	P	P	P	P	P	P	P	P	P	P	U	P	P	A	P	P	P	P	P	P
ECs1157	hypothetical protein	P	P	P	P	P	P	P	P	P	P	P	P	P	P	P	P	P	P	P	P	P
ECs1158	periplasmic glucose-1-phosphatase	P	P	P	P	P	P	P	P	P	P	P	P	P	P	P	P	P	P	P	P	P
ECs1159	hypothetical protein	P	P	P	P	P	P	P	P	P	P	P	P	P	P	P	P	P	P	P	P	P
ECs1160	putative integrase	A	U	U	P	P	P	U	P	P	A	P	A	A	A	A	A	A	A	A	A	A
ECs1161	putative excisionase	A	P	P	P	P	P	P	P	P	A	P	A	A	A	A	A	A	A	A	A	A
ECs1162	hypothetical protein	A	P	P	P	P	P	P	P	P	A	P	A	A	A	A	P	P	P	A	A	P
ECs1163	hypothetical protein	A	P	P	P	P	P	P	P	P	A	P	A	A	A	A	A	A	U	A	A	A
ECs1164	hypothetical protein	A	P	P	P	P	P	U	P	U	U	U	U	U	P	U	A	A	P	A	U	A
ECs1165	hypothetical protein	A	A	A	A	A	A	A	A	A	A	A	A	A	A	A	A	A	A	A	A	A
ECs1166	hypothetical protein	A	P	U	P	P	P	P	P	A	A	A	A	A	A	A	A	A	P	A	P	A
ECs1167	hypothetical protein	A	A	A	A	A	A	P	A	A	A	P	A	A	A	A	A	A	P	A	A	A
ECs1168	hypothetical protein	A	A	A	P	P	A	A	A	A	A	P	A	A	A	A	A	A	P	A	A	A
ECs1180	hypothetical protein	A	A	A	A	A	A	A	A	A	A	A	A	A	A	A	A	A	P	A	A	A
ECs1181	putative anti-termination protein N	A	A	A	A	A	A	A	A	A	A	A	A	A	A	A	A	A	U	A	A	A
ECs1182	hypothetical protein	A	A	A	A	A	A	A	A	A	A	A	A	A	A	A	A	A	A	A	A	A
ECs1183	hypothetical protein	A	A	A	A	A	A	A	A	A	A	A	A	A	A	A	A	A	A	A	A	A
ECs1184	hypothetical protein	A	A	A	A	A	A	A	A	A	A	A	A	A	A	A	A	A	A	A	A	A
ECs1185	putative cI repressor protein	A	A	A	A	A	A	A	A	A	A	A	A	A	A	A	A	A	A	A	A	A
ECs1186	putative regulatory protein	A	A	A	A	A	A	A	A	A	A	P	A	A	A	A	A	A	A	A	A	A
ECs1188	hypothetical protein	A	A	A	A	A	A	A	A	A	U	P	P	A	P	A	A	A	P	A	A	A
ECs1189	replication protein O	A	A	A	A	A	A	A	A	A	P	P	P	U	P	P	A	A	A	A	A	A
ECs1190	replication protein P (putative replicative DNA helicase)	A	A	A	A	A	A	A	A	A	P	P	P	P	P	P	A	A	A	A	A	A
ECs1191	hypothetical protein	A	A	A	A	A	A	A	A	A	P	P	P	P	P	P	A	A	U	A	A	A
ECs1198	hypothetical protein	A	P	P	P	P	P	P	P	P	P	A	P	P	P	P	P	P	P	A	P	P
ECs1199	putative antirepressor protein	A	P	P	P	P	P	P	P	A	P	A	U	U	U	U	P	P	P	A	A	P
ECs1200	DNA-binding protein	A	P	P	P	P	P	P	P	U	P	P	P	P	U	P	P	P	P	A	P	P
ECs1204	hypothetical protein	A	P	P	P	P	P	P	P	P	P	P	P	P	P	P	A	U	P	P	P	P
ECs1205	Shiga toxin 2 subunit A	A	A	A	A	A	A	A	A	P	A	P	P	A	A	A	A	A	A	A	P	A
ECs1206	Shiga toxin 2 subunit B	A	A	A	A	A	A	A	A	P	A	P	P	A	A	A	A	A	A	A	P	A
ECs1207	hypothetical protein	A	A	A	A	A	A	A	A	P	A	P	P	A	A	A	A	A	P	A	P	A
ECs1211	hypothetical protein	A	P	P	P	P	P	P	P	P	P	P	P	P	P	A	P	P	P	A	P	P
ECs1218	hypothetical protein	U	U	A	U	U	A	U	U	P	A	P	P	A	A	A	U	U	P	U	P	U
ECs1219	putative small subunit terminase	A	A	A	A	A	A	A	A	P	A	U	P	A	A	A	A	A	A	A	P	A
ECs1220	putative terminase large subunit	A	A	A	A	A	A	A	A	P	A	U	P	A	A	A	A	A	A	A	P	A
ECs1221	putative portal protein	A	A	A	A	A	A	A	A	P	A	P	P	A	A	A	A	A	A	A	P	A
ECs1222	hypothetical protein	A	A	A	A	A	A	A	A	P	A	P	P	A	A	A	A	A	A	A	P	A
ECs1223	hypothetical protein	A	A	A	A	A	A	A	A	P	A	P	P	A	A	A	A	A	U	A	P	A
ECs1224	hypothetical protein	A	A	A	A	A	A	A	A	P	A	P	P	A	A	A	A	A	A	A	P	A
ECs1225	hypothetical protein	A	A	A	A	A	A	A	A	P	A	P	P	A	A	A	A	A	A	A	P	A
ECs1226	hypothetical protein	A	A	A	A	A	A	A	A	P	A	P	P	A	A	A	A	A	A	A	P	A
ECs1227	hypothetical protein	A	A	A	A	A	A	A	A	P	A	P	A	A	A	A	A	A	A	A	P	A
ECs1228	putative tail fiber protein	A	A	A	A	A	A	A	A	P	A	P	A	A	A	A	A	A	U	A	P	A
ECs1230	hypothetical protein	A	A	A	A	A	A	A	A	A	A	P	A	A	A	A	U	U	P	U	P	U
ECs1231	hypothetical protein	A	A	A	A	A	A	A	A	A	A	P	A	A	A	A	A	A	A	A	P	A
ECs1232	hypothetical protein	A	A	A	A	A	A	A	A	P	A	P	P	A	A	A	A	A	A	A	P	A
ECs1233	putative tail tip fiber protein	A	A	A	A	A	A	A	A	P	A	P	U	A	A	A	A	A	A	A	P	A
ECs1234	hypothetical protein	A	A	A	A	A	A	A	A	P	A	P	U	A	A	A	A	A	A	A	P	A
ECs1235	hypothetical protein	A	A	A	A	A	A	A	A	P	A	P	P	A	A	A	A	A	A	A	P	A
ECs1236	Lom	A	A	A	A	A	A	A	A	P	A	P	P	A	A	A	A	A	A	A	A	A
ECs1237	hypothetical protein	A	A	A	A	A	A	A	A	P	A	P	P	A	A	A	A	A	A	A	P	A
ECs1238	hypothetical protein	A	A	A	A	A	A	A	A	P	A	P	A	A	A	A	A	A	A	A	P	A
ECs1239	hypothetical protein	A	A	A	A	A	A	A	A	U	A	U	P	A	A	A	A	A	U	A	P	A
ECs1240	hypothetical protein	A	A	A	A	A	A	A	A	P	A	P	P	A	A	A	A	A	A	A	P	A
ECs1241	hypothetical protein	A	A	A	A	A	A	A	A	P	A	P	P	A	A	A	A	A	A	A	P	A
ECs1242	hypothetical protein	A	A	A	A	A	A	A	A	P	A	P	P	A	A	A	A	A	A	A	P	A
ECs1243	hypothetical protein	A	A	A	A	A	A	A	A	A	A	P	A	A	A	A	U	U	P	A	U	U
ECs1246	hypothetical protein	A	A	A	A	A	A	A	A	A	A	U	A	A	A	A	A	A	A	A	A	A
ECs1247	hypothetical protein	A	A	A	A	A	A	A	A	A	A	A	A	A	A	A	A	A	P	A	A	A
ECs1250	C4-type zinc finger protein (TraR family)	A	A	A	A	A	A	A	A	A	A	A	A	A	A	A	A	A	A	A	A	A
ECs1251	putative anti-repressor protein	A	A	A	A	A	A	A	A	A	A	A	A	A	A	A	A	A	A	A	A	A
ECs1252	putative transport protein	P	P	P	P	P	P	P	P	P	P	P	P	P	P	P	P	P	P	P	P	P
ECs1253	hypothetical protein	P	P	P	P	P	P	P	P	P	P	P	P	P	P	P	P	P	P	P	P	P
ECs1254	putative enzyme	P	P	P	P	P	P	P	P	P	P	P	P	P	P	P	P	P	P	P	P	P
ECs1255	putative acetyltransferase	P	P	P	P	P	P	P	P	P	P	P	P	P	P	P	P	P	P	P	P	P
ECs1256	hypothetical protein	P	P	P	P	P	P	P	P	P	P	P	P	P	P	P	P	P	P	P	P	P
ECs1257	putative synthetase	P	P	P	P	P	P	U	P	P	P	P	P	P	P	U	P	P	P	P	P	P
ECs1258	hypothetical protein	P	P	P	P	P	P	P	P	P	P	P	P	P	P	P	P	P	P	P	P	P
ECs1259	putative tet operon regulator	P	P	P	P	P	P	P	P	P	P	P	P	P	P	P	P	P	P	P	P	P
ECs1260	proline dehydrogenase, P5C dehydrogenase	P	P	P	P	P	P	P	P	P	P	P	P	P	P	P	P	P	P	P	P	P
ECs1261	major sodium/proline symporter	P	P	P	P	P	P	P	P	P	P	P	P	P	P	P	P	P	P	P	P	P
ECs1262	hypothetical protein	A	A	A	A	A	A	A	A	A	A	A	A	A	A	A	A	A	A	A	A	A
ECs1263	putative cytochrome	P	P	P	P	P	P	P	P	P	P	P	P	P	P	P	P	P	P	P	P	P
ECs1264	hypothetical protein	P	P	P	P	P	P	P	P	P	P	P	P	P	P	P	P	P	P	P	P	P
ECs1265	hypothetical protein	P	P	P	P	P	P	P	P	P	P	P	P	P	P	P	P	P	P	P	P	P
ECs1266	PhoB-dependent, ATP-binding pho regulon component; may be helic	P	U	U	U	U	U	U	U	U	U	U	U	U	U	U	U	P	P	U	P	U
ECs1267	hypothetical protein	P	A	A	A	A	A	A	A	A	A	A	A	A	A	A	P	P	P	P	P	P
ECs1268	hypothetical protein	P	A	A	A	A	A	A	A	A	A	A	A	A	A	A	P	P	P	P	P	P
ECs1269	hypothetical protein	P	A	A	A	A	A	A	A	A	A	A	A	A	A	A	P	P	P	P	P	P
ECs1270	putative outer membrane protein	P	A	A	A	A	A	A	A	A	A	A	A	A	A	A	P	P	P	P	P	P
ECs1271	hypothetical protein	P	A	A	A	A	A	A	A	A	A	A	A	A	A	A	P	U	P	P	P	P
ECs1272	Rtn-like protein	A	A	A	A	A	A	A	A	A	A	A	A	A	A	A	A	A	A	A	A	A
ECs1273	FidL-like protein	A	A	A	A	A	A	A	A	A	A	A	A	A	A	A	A	A	A	A	A	A
ECs1274	putative transcriptional regulator	A	A	A	A	A	A	A	A	A	A	A	A	A	A	A	A	A	A	A	A	A
ECs1275	putative oxidoreductase	A	A	A	A	A	A	A	A	A	A	A	A	A	A	A	A	A	A	A	A	A
ECs1276	putative chaperone protein	A	A	A	A	A	A	A	A	A	A	A	A	A	A	A	A	A	A	A	A	A
ECs1277	hypothetical protein	A	A	A	A	A	A	A	A	A	A	A	A	A	A	A	A	A	A	A	A	A
ECs1278	putative outer membrane usher protein	A	A	A	A	A	A	A	A	A	A	A	A	A	A	A	A	A	A	A	A	A
ECs1279	putative chaperone protein	A	A	A	A	A	A	A	A	A	A	A	A	A	A	A	A	A	A	A	A	A
ECs1280	putative major pilin protein	A	A	A	U	A	A	A	A	A	A	A	A	A	A	A	A	A	U	U	A	A
ECs1281	hypothetical protein	A	A	A	A	A	A	A	A	A	A	A	A	A	A	A	A	A	A	A	A	A
ECs1282	hemagglutinin/hemolysin-related protein	A	A	A	A	A	A	A	A	A	A	A	A	A	A	A	A	A	A	A	A	A
ECs1283	hemolysin activator-related protein	A	A	A	A	A	A	A	A	A	A	A	A	A	A	A	A	A	A	A	A	A
ECs1284	putative holo-[acyl-carrier protein] synthase	A	A	A	A	A	A	A	A	A	A	A	A	A	A	A	A	A	A	A	A	A
ECs1285	putative 3-oxoacyl-(acyl carrier protein) reductase	A	A	A	A	A	A	A	A	A	A	A	A	A	A	A	A	A	A	A	A	A
ECs1286	putative (3R)-hydroxymyristol-(acyl carrier protein) dehydratas	A	A	A	A	A	A	A	A	A	A	A	A	A	A	A	A	A	A	A	A	A
ECs1287	putative acyl carrier protein	A	A	A	A	A	A	A	A	A	A	A	A	A	A	A	A	A	A	A	A	A
ECs1288	putative aminomethyltransferase	A	A	A	A	A	A	A	A	A	A	A	A	A	A	A	A	A	A	A	A	A
ECs1289	putative 3-oxoacyl-[acyl-carrier-protein] synthase synthase	A	A	A	A	A	A	A	A	A	A	A	A	A	A	A	A	A	A	A	A	A
ECs1290	hypothetical protein	A	A	A	A	A	A	A	A	A	A	A	A	A	A	A	A	A	A	A	A	A
ECs1291	hypothetical protein	A	A	A	A	A	A	A	A	A	A	A	A	A	A	A	A	A	U	A	A	A
ECs1292	putative ABC transporter, ATP binding protein	A	A	A	A	A	A	A	A	A	A	A	A	A	A	A	A	A	A	A	A	A
ECs1293	hypothetical protein	A	A	A	A	A	A	A	A	A	A	A	A	A	A	A	A	A	U	A	A	A
ECs1294	hypothetical membrane protein	A	A	A	A	A	A	A	A	A	A	A	A	A	A	A	A	A	A	A	A	A
ECs1295	hypothetical protein	A	A	A	A	A	A	A	A	A	A	A	A	A	A	A	A	A	A	A	A	A
ECs1296	hypothetical protein	A	A	A	A	A	A	A	A	A	A	A	A	A	A	A	A	A	A	A	A	A
ECs1297	hypothetical protein	P	A	A	A	A	A	A	A	A	A	A	A	A	A	A	P	P	P	P	P	P
ECs1298	hypothetical protein	P	A	A	A	A	A	A	A	A	A	A	A	A	A	A	P	P	P	P	P	P
ECs1299	putative integrase	A	A	P	P	P	P	P	P	P	P	P	P	P	P	P	A	P	P	A	A	A
ECs1300	hypothetical protein	A	A	P	P	P	P	P	P	P	P	P	P	P	P	P	A	P	P	A	A	A
ECs1301	transposase	A	A	P	P	P	P	P	P	P	P	P	P	P	P	P	A	P	P	A	A	A
ECs1302	putative regulatory protein	A	A	P	P	P	P	P	P	P	P	P	P	P	P	P	A	P	P	A	A	A
ECs1303	hypothetical protein	A	A	P	P	P	P	P	P	P	P	P	P	P	P	P	A	P	P	A	P	A
ECs1304	hypothetical protein	A	A	P	P	P	P	P	P	P	P	P	P	P	P	P	A	P	P	A	P	A
ECs1305	hypothetical protein	A	A	P	P	P	P	P	P	P	P	P	P	P	P	P	A	P	P	A	P	A
ECs1306	hypothetical protein	A	A	P	P	P	P	P	P	P	P	P	P	P	P	P	A	P	P	A	A	A
ECs1310	IS30 transposase (interrupted)	A	A	A	P	U	P	A	P	A	A	A	A	A	U	A	A	U	P	A	A	A
ECs1312	TraT	A	A	P	P	P	P	P	P	P	U	U	U	U	U	A	A	P	P	U	P	U
ECs1313	hypothetical protein	A	A	P	P	P	P	P	P	P	A	A	A	A	A	A	A	P	P	A	P	A
ECs1314	hypothetical protein	A	A	P	P	P	P	P	P	P	A	U	U	U	U	U	A	P	P	A	P	A
ECs1315	hypothetical protein	A	A	P	P	P	P	P	P	P	U	P	P	P	P	P	A	P	P	A	P	A
ECs1316	putative diacylglycerol kinase	A	A	P	P	P	P	P	P	P	P	P	P	P	P	P	A	P	P	A	P	A
ECs1317	hypothetical protein	A	A	P	P	P	P	P	P	P	P	P	P	P	P	P	A	P	P	A	P	A
ECs1318	hypothetical protein	A	A	P	P	P	P	P	P	P	P	P	P	P	P	P	A	P	P	A	P	A
ECs1319	hypothetical protein	A	A	P	P	P	P	P	P	P	P	P	P	P	P	P	A	P	P	A	P	A
ECs1320	hypothetical protein	A	A	P	P	P	P	P	P	P	P	P	P	P	P	P	A	P	P	A	P	A
ECs1321	urease-associated protein UreD	A	A	P	P	P	P	P	P	P	P	P	P	P	P	P	A	P	P	A	P	A
ECs1322	urease gamma subunit	A	A	P	P	P	P	P	P	P	P	P	P	P	P	P	A	P	P	A	P	A
ECs1323	urease beta subunit	A	A	P	P	P	P	P	P	P	P	P	P	P	P	P	A	P	P	A	P	A
ECs1324	urease alpha subunit	A	A	P	P	P	P	P	P	P	P	P	P	P	P	P	A	P	P	A	P	A
ECs1325	urease accessory protein UreE	A	A	P	P	P	P	P	P	P	P	P	P	P	P	P	A	P	P	A	P	A
ECs1326	urease accessory protein UreF	A	A	P	P	P	P	P	P	P	P	P	P	P	P	P	A	P	P	A	P	A
ECs1327	urease accessory protein UreG	A	A	P	P	P	P	P	P	P	P	P	P	P	P	P	A	P	P	A	P	A
ECs1328	hypothetical protein	P	P	P	P	P	P	P	P	P	P	P	P	P	P	P	A	P	P	A	A	A
ECs1329	hypothetical protein	A	A	P	P	P	P	P	P	P	P	P	P	P	P	P	A	P	P	A	A	A
ECs1330	ribosomal protein L31-like protein	A	A	P	P	P	P	P	P	P	P	P	P	P	P	P	A	P	P	A	P	A
ECs1331	hypothetical protein	A	A	P	P	P	P	P	P	P	P	P	P	P	P	P	A	P	P	A	P	A
ECs1332	putative colicin immunity protein	A	A	P	P	P	P	P	P	P	P	P	P	P	P	P	A	P	P	A	P	A
ECs1333	hypothetical protein	A	A	P	P	P	P	P	P	P	P	P	P	P	P	P	A	P	P	A	P	A
ECs1334	hypothetical protein	A	A	P	P	P	P	P	P	P	P	P	P	P	P	P	A	P	P	A	P	A
ECs1335	hypothetical protein	A	A	U	U	U	P	P	U	U	P	P	P	P	P	P	A	P	P	A	P	U
ECs1336	hypothetical protein	A	A	P	P	P	P	P	P	P	P	P	P	P	P	P	A	P	P	A	P	A
ECs1337	hypothetical protein	A	A	P	P	P	P	P	P	P	P	P	P	P	P	P	A	P	P	A	P	A
ECs1339	hypothetical protein	A	A	P	P	P	P	P	P	P	P	P	P	P	P	P	P	P	P	P	P	P
ECs1340	hypothetical protein	A	A	P	P	P	P	P	P	P	P	P	P	P	P	P	A	P	P	A	P	A
ECs1341	hypothetical protein	A	A	P	P	P	P	P	P	P	P	P	P	P	P	P	P	P	P	A	P	P
ECs1342	hypothetical protein	A	A	P	P	P	P	P	P	P	P	P	P	P	P	P	A	P	P	A	P	A
ECs1343	TerW protein	A	A	P	P	P	P	P	P	P	P	P	P	P	P	P	A	P	P	A	P	A
ECs1344	hypothetical protein	A	A	P	P	P	P	P	P	P	P	P	P	P	P	P	A	P	P	A	P	A
ECs1345	hypothetical protein	A	A	P	P	P	P	P	P	P	P	P	P	P	P	P	A	P	P	A	P	A
ECs1346	hypothetical protein	A	A	P	P	P	P	P	P	P	P	P	P	P	P	P	A	P	P	A	P	A
ECs1347	hypothetical protein	A	A	P	P	P	P	P	P	P	P	P	P	P	P	P	A	P	P	A	P	A
ECs1348	hypothetical protein	A	U	P	P	P	P	P	P	P	P	P	P	P	P	P	U	P	P	A	P	A
ECs1349	hypothetical protein	A	A	P	P	P	P	P	P	P	P	P	P	P	P	P	A	P	P	A	P	A
ECs1350	hypothetical protein	A	A	P	P	P	P	P	P	P	P	P	P	P	P	P	A	P	P	A	P	A
ECs1351	putative tellurium resistance protein TerZ	A	A	P	P	P	P	P	P	P	P	P	P	P	P	P	A	P	P	A	P	A
ECs1352	putative tellurium resistance protein TerA	A	A	P	P	P	P	P	P	P	P	P	P	P	P	P	A	P	P	A	P	A
ECs1353	putative tellurium resistance protein TerB	A	A	P	P	P	P	P	P	P	P	P	P	P	P	P	A	P	P	A	P	A
ECs1354	putative tellurium resistance protein TerC	A	A	P	P	P	P	P	P	P	P	P	P	P	P	P	A	P	P	A	P	A
ECs1355	putative tellurium resistance protein TerD	A	A	P	P	P	P	P	P	P	P	P	P	P	P	P	A	P	P	A	P	A
ECs1356	putative tellurium resistance TerE	A	A	P	P	P	P	P	P	P	P	P	P	P	P	P	A	P	P	A	P	A
ECs1357	hypothetical protein	A	A	P	P	P	P	P	P	P	P	P	P	P	P	P	A	P	P	A	P	A
ECs1358	putative tellurium resistance protein TerF	A	A	P	P	P	P	P	P	P	P	P	P	P	P	P	A	P	P	A	P	A
ECs1359	hypothetical protein	A	A	P	P	P	P	P	P	P	P	P	P	P	P	P	A	P	P	A	A	A
ECs1360	Iha adhesin	A	P	P	P	P	P	P	P	P	P	P	P	P	P	P	A	P	P	A	A	A
ECs1361	hypothetical protein	A	A	P	P	P	P	P	P	P	P	P	P	P	P	P	A	P	P	A	A	A
ECs1362	hypotheical protein	A	A	P	P	P	P	P	P	P	P	P	P	P	P	P	A	P	P	A	A	A
ECs1363	hypothetical protein	A	A	P	P	P	P	P	P	P	P	P	P	P	P	P	A	P	P	A	A	A
ECs1364	hypothetical protein	A	A	P	P	P	P	P	P	P	P	P	P	P	P	P	A	P	P	A	A	A
ECs1365	hypothetical protein	A	A	P	P	P	P	P	P	P	P	P	P	P	P	P	A	P	P	A	A	A
ECs1366	hypothetical protein	A	A	P	P	P	P	P	P	P	P	P	P	P	P	P	A	P	P	A	A	A
ECs1367	hypothetical protein	A	A	P	P	P	P	P	P	P	P	P	P	P	P	P	U	P	P	A	A	A
ECs1368	hypothetical protein	A	A	P	P	P	P	P	P	P	P	P	P	P	P	P	A	P	P	A	A	A
ECs1369	hypothetical protein	A	A	P	P	P	P	P	P	P	P	P	P	P	P	P	A	P	P	A	A	A
ECs1370	putative glucosyl-transferase	A	A	P	P	P	P	P	P	P	P	P	P	P	P	P	A	P	P	A	A	A
ECs1371	ferric enterochelin esterase (partial)	A	A	P	P	P	P	P	P	P	P	P	P	P	P	P	A	P	P	U	U	A
ECs1372	transposase	P	P	P	P	P	P	P	P	P	P	P	P	P	P	P	P	P	P	P	P	P
ECs1373	InsA protein (insertion sequence IS1)	P	P	P	P	P	P	P	P	P	P	P	P	P	P	P	P	P	P	P	P	P
ECs1374	hypothetical protein	A	A	P	P	P	P	P	P	P	P	P	P	P	P	P	A	P	P	A	A	A
ECs1375	hypothetical protein	A	A	P	P	P	P	P	P	P	P	P	P	P	P	P	A	P	P	A	A	A
ECs1376	hypothetical protein	A	A	P	P	P	P	P	P	P	P	P	P	P	P	P	U	P	P	A	A	U
ECs1377	hypothetical protein	A	A	P	P	P	P	P	P	P	P	P	P	P	P	P	P	P	P	A	A	P
ECs1378	hypothetical protein	A	A	P	P	P	P	P	P	P	P	P	P	P	P	P	A	P	P	A	A	A
ECs1379	hypothetical protein	A	A	P	P	P	P	P	P	P	P	P	P	P	P	P	A	P	P	A	A	A
ECs1382	HecB (N. meningitidis) - like protein	A	A	P	P	P	P	P	P	P	P	P	P	P	P	P	A	P	P	A	A	A
ECs1383	hypothetical protein	A	A	P	P	P	P	P	P	P	P	P	P	P	P	P	A	P	P	A	A	A
ECs1384	hypothetical protein	A	A	P	P	P	P	P	P	P	P	P	P	P	P	P	A	P	P	A	A	A
ECs1385	hypothetical protein	A	A	P	P	P	P	P	P	P	P	P	P	P	P	P	A	P	P	A	A	A
ECs1386	hypothetical protein	A	A	P	P	P	P	P	P	P	P	P	P	P	P	P	A	P	P	A	A	A
ECs1387	hypothetical protein	A	A	P	P	P	P	P	P	P	P	P	A	P	P	P	A	P	P	A	A	A
ECs1388	PchD	A	A	P	P	P	P	P	P	P	A	P	A	A	A	P	A	P	P	A	A	A
ECs1389	hypothetical protein	A	A	P	P	P	P	P	P	P	A	P	A	A	A	P	A	P	P	A	A	A
ECs1390	hypothetical protein	A	A	P	P	P	P	P	P	P	A	P	A	A	A	P	A	P	P	A	A	A
ECs1391	BfpM-like protein	A	A	P	P	P	P	P	P	P	A	P	A	A	A	P	A	P	P	A	U	A
ECs1392	hypothetical protein	A	A	P	P	P	P	P	P	P	P	P	P	P	P	A	P	P	P	P	P	P
ECs1394	hypothetical protein	A	A	P	P	P	P	P	P	P	A	A	A	A	A	A	A	P	P	A	P	A
ECs1395	hypothetical protein	U	P	P	P	P	P	P	P	P	A	A	A	A	A	A	P	P	P	P	P	P
ECs1396	AidA-I adhesin-like protein	P	P	P	P	P	P	P	P	P	A	A	A	A	A	A	P	P	P	P	P	P
ECs1400	hypothetical protein	A	P	P	P	P	P	P	P	P	P	P	P	P	P	P	P	P	P	P	P	P
ECs1405	hypothetical protein	A	P	P	P	P	P	P	P	P	P	P	P	P	P	P	P	P	P	P	P	P
ECs1410	putative dehydrogenase	P	P	P	P	P	P	P	P	P	P	P	P	P	P	P	P	P	P	P	P	P
ECs1411	hypothetical protein	P	P	P	P	P	P	P	P	P	P	P	P	P	P	P	P	P	P	P	P	P
ECs1412	putative oxidoreductase component	P	P	P	P	P	P	P	P	P	P	P	P	P	P	P	P	P	P	P	P	P
ECs1413	hypothetical protein	P	P	P	P	P	P	P	P	P	P	P	P	P	P	P	P	P	P	P	P	P
ECs1414	curli production assembly/transport component, 2nd curli operon	P	P	P	P	P	P	P	P	P	P	P	P	P	P	P	P	P	P	P	P	P
ECs1415	curli production assembly/transport component, 2nd curli operon	P	P	P	P	P	P	P	P	P	P	P	P	P	P	P	P	P	P	P	P	P
ECs1416	curli production assembly/transport component, 2nd curli operon	P	P	P	P	P	P	P	P	P	P	P	P	P	P	P	P	P	P	P	P	P
ECs1417	transcriptional regulator for 2nd curli operon	P	P	P	P	P	P	P	P	P	P	P	P	P	P	P	P	P	P	P	P	P
ECs1418	hypothetical protein	P	P	P	P	P	P	P	P	P	P	P	P	P	P	P	P	P	P	P	P	P
ECs1419	minor curlin subunit precursor, similar ro CsgA	P	P	P	P	P	P	P	P	P	P	P	P	P	P	P	P	P	P	P	P	P
ECs1420	curlin major subunit, coiled surface structures; cryptic	U	P	P	P	P	P	P	P	P	P	P	P	P	P	P	P	P	P	P	P	P
ECs1421	putative curli production protein	P	P	P	P	P	P	P	P	P	P	P	P	P	P	P	P	P	P	P	P	P
ECs1422	hypothetical protein	P	P	P	P	P	P	P	P	P	P	P	P	P	P	P	P	P	P	P	P	P
ECs1423	putative polyprotein	P	P	P	P	P	P	P	P	P	P	P	P	P	P	P	P	P	P	P	P	P
ECs1424	putative synthase	P	P	P	P	P	P	P	P	P	P	P	P	P	P	P	P	P	P	P	P	P
ECs1425	glucans biosynthesis protein	P	P	P	P	P	P	P	P	P	P	P	P	P	P	P	P	P	P	P	P	P
ECs1426	periplasmic glucans biosynthesis protein	P	P	P	P	P	P	P	P	P	P	P	P	P	P	P	P	P	P	P	P	P
ECs1427	membrane glycosyltransferase	P	P	P	P	P	P	P	P	P	P	P	P	P	P	P	P	P	P	P	P	P
ECs1428	hypothetical protein	P	P	P	P	P	P	P	P	P	P	P	P	P	P	P	P	P	P	P	P	P
ECs1429	acidic protein suppresses mutants lacking function of protein e	P	P	P	P	P	P	P	P	P	P	P	P	P	P	P	P	P	P	P	P	P
ECs1430	hypothetical protein	P	P	P	P	P	P	P	P	P	P	P	P	P	P	P	P	P	P	P	P	P
ECs1431	hypothetical protein	P	P	P	P	P	P	P	P	P	P	P	P	P	P	P	P	P	P	P	P	P
ECs1432	heat shock protein	P	P	P	P	P	P	P	P	P	P	P	P	P	P	P	P	P	P	P	P	P
ECs1433	hypothetical protein	P	P	P	P	P	P	P	P	P	P	P	P	P	P	P	P	P	P	P	P	P
ECs1434	hypothetical protein	P	P	P	P	P	P	P	P	P	P	P	P	P	P	P	P	P	P	P	P	P
ECs1435	putative cytochrome	P	P	P	P	P	P	P	P	P	P	P	P	P	P	P	P	P	P	P	P	P
ECs1436	hypothetical protein	P	P	P	P	P	P	P	P	P	P	P	P	P	P	P	P	P	P	P	P	P
ECs1437	sarcosine oxidase-like protein	P	P	P	U	P	U	U	P	P	P	P	P	P	U	U	P	P	P	P	P	P
ECs1438	hypothetical protein	P	P	P	P	P	P	P	P	P	P	P	P	P	P	P	P	P	P	P	P	P
ECs1439	damage-inducible protein I	P	P	P	P	P	P	P	P	P	P	P	P	P	P	P	P	P	P	P	P	P
ECs1440	dihydro-orotase	P	P	P	P	P	P	P	P	P	P	P	P	P	P	P	P	P	P	P	P	P
ECs1441	hypothetical protein	P	P	P	P	P	P	P	P	P	P	P	P	P	P	P	P	P	P	P	P	P
ECs1442	glutaredoxin 2	P	P	P	P	P	P	P	P	P	P	P	P	P	P	P	P	P	P	P	P	P
ECs1443	hypothetical protein	P	P	P	P	P	P	P	P	P	P	P	P	P	P	P	P	P	P	P	P	P
ECs1444	acetylation of N-terminal alanine of 30S ribosomal subunit prot	P	P	P	P	P	P	P	P	P	P	P	P	P	P	P	P	P	P	P	P	P
ECs1445	hypothetical protein	P	P	P	P	P	P	P	P	P	P	P	P	P	P	P	P	P	P	P	P	P
ECs1446	putative virulence factor	P	P	P	P	P	P	P	P	P	P	P	P	P	P	P	P	P	P	P	P	P
ECs1447	putative virulence factor	P	P	P	P	P	P	P	P	P	P	P	P	P	P	P	P	P	P	P	P	P
ECs1448	protein of flagellar biosynthesis	P	P	P	P	P	P	P	P	P	P	P	P	P	P	P	P	P	P	P	P	P
ECs1449	anti-FliA (anti-sigma) factor; also known as RflB protein	P	P	P	P	P	P	P	P	P	P	P	P	P	P	P	P	P	P	P	P	P
ECs1450	flagellar biosynthesis; assembly of basal-body periplasmic P ri	P	P	P	P	P	P	P	P	P	P	P	P	P	P	P	P	P	P	P	P	P
ECs1451	flagellar biosynthesis, cell-proximal portion of basal-body rod	P	P	P	P	P	P	P	P	P	P	P	P	P	P	P	P	P	P	P	P	P
ECs1452	flagellar biosynthesis, cell-proximal portion of basal-body rod	P	P	P	P	P	P	P	P	P	P	P	P	P	P	P	P	P	P	P	P	P
ECs1453	flagellar biosynthesis, initiation of hook assembly	P	P	P	P	P	P	P	P	P	P	P	P	P	P	P	P	P	P	P	P	P
ECs1454	flagellar biosynthesis, hook protein	P	P	P	P	P	P	P	P	P	P	P	P	P	P	P	P	P	P	P	P	P
ECs1455	flagellar biosynthesis, cell-proximal portion of basal-body rod	P	P	P	P	P	P	P	P	P	P	P	P	P	P	P	P	P	P	P	P	P
ECs1456	flagellar biosynthesis, cell-distal portion of basal-body rod	P	P	P	P	P	P	P	P	P	P	P	P	P	P	P	P	P	P	P	P	P
ECs1457	flagellar biosynthesis, basal-body outer-membrane L (lipopolysa	P	P	P	P	P	P	P	P	P	P	P	P	P	P	P	P	P	P	P	P	P
ECs1458	homolog of Salmonella P-ring of flagella basal body	P	P	P	P	P	P	P	P	P	P	P	P	P	P	P	P	P	P	P	P	P
ECs1459	flagellar biosynthesis	P	P	P	P	P	P	P	P	P	P	P	P	P	P	P	P	P	P	P	P	P
ECs1460	flagellar biosynthesis, hook-filament junction protein 1	P	P	P	P	P	P	P	P	P	P	P	P	P	P	P	P	P	P	P	P	P
ECs1461	flagellar biosynthesis; hook-filament junction protein	P	P	P	P	P	P	P	P	P	P	P	P	P	P	P	P	P	P	P	P	P
ECs1462	RNase E, membrane attachment, mRNA turnover, maturation 5S RNA	P	P	P	P	P	P	P	P	P	P	P	P	P	P	P	P	P	P	P	P	P
ECs1463	hypothetical protein	P	P	P	P	P	P	P	P	P	P	P	P	P	P	P	P	P	P	P	P	P
ECs1464	hypothetical protein	P	P	P	P	P	P	P	P	P	P	P	P	P	P	P	P	P	P	P	P	P
ECs1465	hypothetical protein	P	P	P	P	P	P	P	P	P	P	P	P	P	P	P	P	P	P	P	P	P
ECs1466	hypothetical protein	P	P	P	P	P	P	P	P	P	P	P	P	P	P	P	P	P	P	P	P	P
ECs1467	50S ribosomal subunit protein L32	P	P	P	P	P	P	P	P	P	P	P	P	P	P	P	P	P	P	P	P	P
ECs1468	glycerolphosphate auxotrophy in plsB background	P	P	P	P	P	P	P	P	P	P	P	P	P	P	P	P	P	P	P	P	P
ECs1469	3-oxoacyl-[acyl-carrier-protein] synthase III; acetylCoA ACP tr	P	P	P	P	P	P	P	P	P	P	P	P	P	P	P	P	P	P	P	P	P
ECs1470	malonyl-CoA-[acyl-carrier-protein] transacylase	P	P	P	P	P	P	P	P	P	P	P	P	P	P	P	P	P	P	P	P	P
ECs1471	3-oxoacyl-[acyl-carrier-protein] reductase	P	P	P	P	P	P	P	P	P	P	P	P	P	P	P	P	P	P	P	P	P
ECs1472	acyl carrier protein	P	P	P	P	P	P	P	P	P	P	P	P	P	P	P	P	P	P	P	P	P
ECs1473	3-oxoacyl-[acyl-carrier-protein] synthase II	P	P	P	P	P	P	P	P	P	P	P	P	P	P	P	P	P	P	P	P	P
ECs1474	4-amino-4-deoxychorismate lyase	P	P	P	P	P	P	P	P	P	P	P	P	P	P	P	P	P	P	P	P	P
ECs1475	putative thymidylate kinase (EC 2.7.4.9)	P	P	P	P	P	P	P	P	P	P	P	P	P	P	P	P	P	P	P	P	P
ECs1476	thymidylate kinase	P	P	P	P	P	P	P	P	P	P	P	P	P	P	P	P	P	P	P	P	P
ECs1477	DNA polymerase III, delta prime subunit	P	P	P	P	P	P	P	P	P	P	P	P	P	P	P	P	P	P	P	P	P
ECs1478	hypothetical protein	P	P	P	P	P	P	P	P	P	P	P	P	P	P	P	P	P	P	P	P	P
ECs1479	PTS system, glucose-specific IIBC component	P	P	P	P	P	P	P	P	P	P	P	P	P	P	P	P	P	P	P	P	P
ECs1480	outer membrane receptor for ferric iron uptake	P	P	P	P	P	P	P	P	P	P	P	P	P	P	P	P	P	P	P	P	P
ECs1481	hypothetical protein	P	P	P	P	P	P	P	P	P	P	P	P	P	P	P	P	P	P	P	P	P
ECs1482	hypothetical protein	P	P	P	P	P	P	P	P	P	P	P	P	P	P	P	P	P	P	P	P	P
ECs1483	hypothetical protein	P	P	P	P	P	P	P	P	P	P	P	P	P	P	P	P	P	P	P	P	P
ECs1484	putative beta-glucosidase (EC 3.2.1.21)	P	P	P	P	P	P	P	P	P	P	P	P	P	P	P	P	P	P	P	P	P
ECs1485	beta-N-acetylglucosaminedase	P	P	P	P	P	P	P	P	P	P	P	P	P	P	P	P	P	P	P	P	P
ECs1486	hypothetical protein	P	P	P	P	P	P	P	P	P	P	P	P	P	P	P	P	P	P	P	P	P
ECs1487	respiratory NADH dehydrogenase	P	P	P	P	P	P	P	P	P	P	P	P	P	P	P	P	P	P	P	P	P
ECs1488	hypothetical protein	P	P	P	P	P	P	P	P	P	P	P	P	P	P	P	P	P	P	P	P	P
ECs1489	hypothetical protein	P	P	P	P	P	P	P	P	P	P	P	P	P	P	P	P	P	P	P	P	P
ECs1490	hypothetical protein	P	P	P	P	P	P	P	P	P	P	P	P	P	P	P	P	P	P	P	P	P
ECs1491	hypothetical protein	P	P	P	P	P	P	P	P	P	P	P	P	P	P	P	P	P	P	P	P	P
ECs1492	transcription-repair coupling factor; mutation frequency declin	P	P	P	P	P	P	P	P	P	P	P	P	P	P	P	P	P	P	P	P	P
ECs1493	hypothetical protein	P	P	P	P	P	P	P	P	P	P	P	P	P	P	P	P	P	P	P	P	P
ECs1494	hypothetical protein	P	P	P	P	P	P	P	P	P	P	P	P	P	P	P	P	P	P	P	P	P
ECs1495	putative ATP-binding component of a transport system	P	P	P	P	P	P	P	P	P	P	P	P	P	P	P	P	P	P	P	P	P
ECs1496	putative kinase	P	P	P	P	P	P	P	P	P	P	P	P	P	P	P	P	P	P	P	P	P
ECs1497	putative NAGC-like transcriptional regulator	P	P	P	P	P	P	P	P	P	P	P	P	P	P	P	P	P	P	P	P	P
ECs1498	putative nicotinic acid mononucleotide:5,6-dimethylbenzimidazol	P	P	P	P	P	P	P	P	P	P	P	P	P	P	P	P	P	P	P	P	P
ECs1499	spermidine/putrescine periplasmic transport protein	P	P	P	P	P	P	P	P	P	P	P	P	P	P	P	P	P	P	P	P	P
ECs1500	spermidine/putrescine transport system permease	P	P	P	P	P	P	P	P	P	P	P	P	P	P	P	P	P	P	P	P	P
ECs1501	putative integrase	A	P	P	P	P	P	P	P	A	P	P	P	P	P	P	P	P	P	P	P	P
ECs1502	putative excisionase	A	P	P	P	P	P	P	P	A	P	P	P	P	P	P	P	P	P	P	P	P
ECs1504	hypothetical protein	A	A	A	A	A	A	A	P	A	A	A	A	A	A	A	P	P	U	P	P	P
ECs1506	putative phage repressor	P	A	A	A	A	A	A	A	A	A	A	A	A	A	A	P	P	P	P	P	P
ECs1507	hypothetical protein	U	A	A	A	A	A	A	A	A	A	A	A	A	A	A	P	P	P	P	P	P
ECs1512	hypothetical protein	A	A	A	A	A	A	U	A	A	U	U	U	U	U	A	A	A	P	U	U	U
ECs1513	hypothetical protein	A	P	P	P	P	U	P	P	P	P	P	P	P	P	P	A	A	P	U	P	A
ECs1515	hypothetical protein	A	A	A	A	A	A	A	A	A	A	A	A	A	A	A	A	A	U	A	A	A
ECs1516	hypothetical protein	A	P	P	P	P	P	P	P	P	P	P	P	P	P	P	A	A	P	A	P	A
ECs1517	hypothetical protein	A	P	P	P	P	P	P	P	P	P	P	P	P	P	P	A	A	P	A	P	A
ECs1518	hypothetical protein	A	P	P	P	P	P	P	P	P	A	P	P	A	A	A	A	A	P	A	P	A
ECs1524	putative antitermination protein	A	P	P	P	P	P	P	P	P	P	P	P	P	P	P	P	P	P	P	P	P
ECs1527	hypothetical protein	A	A	A	A	A	A	A	A	A	A	A	A	A	A	A	P	P	U	A	P	A
ECs1528	hypothetical protein	A	A	A	A	A	A	A	A	A	A	A	A	A	A	A	P	P	P	A	P	A
ECs1529	hypothetical protein	A	A	A	A	A	U	A	U	A	U	U	A	A	A	A	P	P	P	A	P	U
ECs1536	hypothetical protein	A	P	P	P	P	P	P	P	P	A	A	A	A	A	A	P	P	P	P	P	P
ECs1537	hypothetical protein	A	P	P	P	P	P	P	P	P	P	P	P	P	P	U	P	P	P	P	P	P
ECs1538	hypothetical protein	A	P	P	P	P	P	P	P	P	A	A	A	A	A	A	P	P	P	P	P	P
ECs1539	hypothetical protein	A	P	P	P	P	P	P	P	P	U	U	U	U	U	U	P	P	P	P	P	P
ECs1556	putative regulatory protein	A	A	A	A	A	A	A	A	A	A	A	A	A	A	A	A	A	U	A	A	A
ECs1557	putative antirepressor protein	A	A	A	A	A	A	A	A	A	A	A	A	A	A	A	A	A	A	A	A	A
ECs1560	non-LEE-encoded effector EspX7	A	P	P	P	P	A	P	P	P	P	P	P	P	P	P	P	P	P	P	P	P
ECs1561	non-LEE-encoded effector EspN	A	P	P	P	P	A	P	P	P	P	P	P	P	P	U	P	P	P	P	P	P
ECs1562	hypothetical protein	A	P	P	P	P	A	P	P	P	P	P	P	P	P	P	P	P	P	P	P	P
ECs1563	hypothetical membrane protein	A	P	P	P	P	A	P	P	P	P	P	P	P	P	P	P	P	P	P	P	P
ECs1564	putative transposase (OrfB) protein (insertion sequence IS2)	P	P	P	P	P	P	P	P	P	P	P	P	P	P	P	P	P	P	P	P	P
ECs1565	putative transposase (OrfA) protein (insertion sequence IS2)	P	P	P	P	P	P	P	P	P	P	P	P	P	P	P	P	P	P	P	P	P
ECs1566	hypothetical protein	A	A	A	A	A	A	A	A	A	P	P	P	P	P	P	A	A	P	A	A	A
ECs1567	non-LEE-encoded effector EspO1-1	A	A	A	A	A	A	A	A	A	P	P	P	P	P	P	A	A	P	A	A	A
ECs1568	non-LEE-encoded effector EspR1	A	P	P	P	P	P	P	P	P	P	P	P	P	P	P	P	P	P	P	P	P
ECs1569	hypothetical protein	A	P	P	P	P	P	P	P	P	P	P	P	P	P	P	P	P	P	P	P	P
ECs1570	spermidine/putrescine transport system permease	P	P	P	P	P	P	P	P	P	P	P	P	P	P	P	P	P	P	P	P	P
ECs1571	ATP-binding component of spermidine/putrescine transport	P	P	P	P	P	P	P	P	P	P	P	P	P	P	P	P	P	P	P	P	P
ECs1572	putative peptidase T	P	P	P	P	P	P	P	P	P	P	P	P	P	P	P	P	P	P	P	P	P
ECs1573	hypothetical protein	P	P	P	U	P	U	P	U	P	P	P	P	P	P	U	P	P	P	P	P	P
ECs1574	putative integrase	A	P	P	P	P	P	P	P	P	A	A	A	A	A	A	P	P	P	U	P	P
ECs1575	putative DNA binding protein	A	P	P	P	P	P	P	P	P	A	A	A	A	A	A	P	P	A	A	P	P
ECs1576	hypothetical protein	A	U	U	U	U	U	U	U	U	A	A	A	A	A	A	A	U	A	A	U	U
ECs1577	Icd-like protein	A	P	P	P	P	P	P	P	P	A	A	A	A	A	A	P	P	A	A	A	P
ECs1578	hypothetical protein	A	A	A	A	A	A	A	A	A	A	A	A	A	A	A	A	U	A	A	A	A
ECs1579	hypothetical protein	A	A	A	A	A	A	A	A	A	A	A	A	A	A	A	A	P	P	P	A	A
ECs1580	hypothetical protein	A	A	A	A	A	A	A	A	A	A	A	A	A	A	A	A	U	P	A	A	A
ECs1581	hypothetical protein	A	U	U	P	U	U	U	U	U	U	U	U	U	U	U	U	P	P	P	U	P
ECs1582	hypothetical protein	A	U	U	U	U	U	U	U	U	U	U	U	U	U	U	U	U	U	U	U	P
ECs1583	hypothetical protein	A	A	A	A	A	A	A	A	A	A	A	A	A	A	A	A	A	A	A	A	P
ECs1584	hypothetical protein	A	A	A	A	A	A	U	A	A	A	A	A	A	A	A	A	A	U	A	A	P
ECs1585	hypothetical protein	A	A	A	A	A	A	A	A	A	A	A	A	A	A	A	A	A	A	A	A	P
ECs1586	hypothetical protein	A	U	U	P	U	U	U	U	U	U	U	U	U	U	U	U	U	P	U	P	U
ECs1587	putative single stranded DNA-binding protein	A	P	P	P	P	P	U	P	P	A	A	A	A	A	A	P	P	P	A	P	P
ECs1588	PchE	A	P	P	P	P	P	P	P	P	A	A	A	A	A	A	P	P	A	A	P	P
ECs1589	hypothetical protein	A	P	P	P	P	P	P	P	P	A	A	A	A	A	A	P	P	A	A	P	P
ECs1590	putative major head protein	A	P	P	A	A	A	A	P	A	A	A	A	A	A	A	P	P	A	A	A	P
ECs1591	putative prohead protease	A	P	P	A	A	A	A	P	A	A	A	A	A	A	A	P	P	A	A	A	P
ECs1592	putative head portal protein	A	P	P	A	A	A	A	P	A	A	A	A	A	A	A	P	P	A	A	A	P
ECs1593	putative head-tail adaptor	A	P	P	A	A	A	A	P	A	A	A	A	A	A	A	P	P	A	A	A	P
ECs1594	hypothetical protein	A	P	P	A	A	A	A	P	A	A	A	A	A	A	A	P	P	A	A	A	P
ECs1595	hypothetical protein	A	P	P	A	A	A	A	P	A	A	A	A	A	A	A	P	P	A	A	A	P
ECs1596	hypothetical protein	A	P	P	A	A	A	A	P	A	A	A	A	A	A	A	P	P	A	A	A	P
ECs1597	putative terminase small subunit	A	P	P	A	A	A	A	P	A	A	A	A	A	A	A	P	P	A	A	A	P
ECs1598	putative terminase large subunit	A	P	P	A	A	A	A	P	A	A	A	A	A	A	A	P	P	A	A	A	P
ECs1599	hypothetical protein	A	P	P	U	U	U	U	P	U	A	A	A	A	A	A	P	P	A	A	P	P
ECs1600	hypothetical protein	A	P	P	P	P	P	P	P	P	U	U	U	U	U	U	U	U	P	A	P	U
ECs1601	sensor protein PhoQ	P	P	P	P	P	P	P	P	P	P	P	P	P	P	P	P	P	P	P	P	P
ECs1602	transcriptional regulatory protein	P	P	P	P	P	P	P	P	P	P	P	P	P	P	P	P	P	P	P	P	P
ECs1603	adenylosuccinate lyase	P	P	P	P	P	P	P	P	P	P	P	P	P	P	P	P	P	P	P	P	P
ECs1604	hypothetical protein	P	P	P	P	P	P	P	P	P	P	P	P	P	P	P	P	P	P	P	P	P
ECs1605	hypothetical protein	P	P	P	P	P	P	P	P	P	P	P	P	P	P	P	P	P	P	P	P	P
ECs1606	putative phosphohydrolase	P	P	P	P	P	P	P	P	P	P	P	P	P	P	P	P	P	P	P	P	P
ECs1607	hypothetical protein	P	P	P	P	P	P	P	P	P	P	P	P	P	P	P	P	P	P	P	P	P
ECs1608	isocitrate dehydrogenase, specific for NADP+	U	P	P	P	P	P	P	P	P	P	P	P	P	U	P	P	P	P	P	P	P
ECs1609	intergrase	A	A	A	A	A	A	A	A	A	A	A	A	A	A	A	A	A	A	A	A	A
ECs1610	excisionase	A	A	A	A	A	A	A	A	A	A	A	A	A	A	A	A	A	A	A	A	A
ECs1613	Ren protein	P	P	P	P	P	P	P	P	P	A	A	A	A	A	A	P	P	P	P	P	P
ECs1614	integral membrane drug resistance protein EmrE	P	A	A	A	A	A	A	A	A	U	P	A	P	U	A	A	A	A	A	A	A
ECs1615	hypothetical protein	P	A	A	A	A	A	A	A	A	A	A	A	A	A	A	A	A	A	A	A	A
ECs1616	hypothetical protein	P	P	P	P	P	P	P	P	P	A	A	A	A	A	A	A	A	A	A	A	A
ECs1617	NinE protein	P	P	P	P	P	P	P	P	P	A	A	A	A	A	A	A	A	P	A	A	A
ECs1618	hypothetical protein	P	P	P	P	P	P	U	P	P	A	A	A	A	A	A	A	A	A	A	A	A
ECs1619	putative crossover junction endodeoxyribonuclease	P	P	P	P	P	P	P	P	P	A	A	A	A	A	A	A	A	A	A	A	A
ECs1621	putative holin protein	A	A	A	A	A	A	A	A	A	A	A	A	A	A	A	A	A	U	A	A	A
ECs1622	putative endolysin (lyzozyme)	A	P	P	P	P	P	P	P	P	A	P	A	A	A	A	P	P	P	P	P	P
ECs1623	putative endopeptidase	P	P	P	P	P	P	P	P	P	A	A	A	A	A	A	P	P	P	P	P	P
ECs1624	lipoprotein Rz1 precursor	P	P	P	P	P	P	P	P	P	U	A	A	A	A	A	P	P	P	P	P	P
ECs1626	hypothetical protein	P	P	P	P	P	A	A	P	P	A	A	A	A	A	A	P	P	P	P	P	P
ECs1627	hypothetical protein	P	P	P	P	P	A	A	P	P	A	A	A	A	A	A	P	P	P	P	P	P
ECs1628	hypothetical protein	P	P	P	P	P	P	P	P	P	A	A	A	A	A	A	P	P	P	P	P	P
ECs1629	terminase small subunit	P	P	P	P	P	P	P	P	P	A	A	A	A	A	A	P	P	P	P	P	P
ECs1637	minor capsid protein	A	P	P	P	P	P	P	P	P	P	P	P	P	P	P	P	P	P	P	P	P
ECs1638	minor tail protein	A	P	P	P	P	P	P	P	P	P	P	P	P	P	P	P	P	P	P	P	P
ECs1639	minor tail protein	A	P	P	P	P	P	P	P	P	P	P	P	P	P	P	P	P	P	P	P	P
ECs1640	major tail protein	A	P	P	P	P	P	P	P	P	P	P	P	P	P	P	P	P	P	P	P	P
ECs1641	minor tail protein	A	P	P	P	P	P	P	P	P	P	P	P	P	P	P	P	P	P	P	P	P
ECs1642	minor tail protein	A	P	P	P	P	P	P	P	P	P	P	P	P	P	P	P	P	P	P	P	P
ECs1643	tail length tape measure protein precursor	A	P	P	P	P	P	P	P	P	U	U	U	U	U	A	P	P	P	P	P	P
ECs1644	minor tail protein	A	P	P	P	P	P	P	P	P	A	A	A	A	A	A	P	P	P	P	P	P
ECs1647	tail assembly protein	A	P	P	P	P	P	P	P	P	A	A	A	A	A	A	A	A	P	A	P	P
ECs1650	putative tail fiber protein	A	P	P	P	P	U	U	P	P	A	A	A	A	A	A	U	U	P	U	U	U
ECs1652	putative catalase	A	A	A	A	A	A	A	A	A	A	A	A	A	A	A	A	A	A	A	A	A
ECs1653	hypothetical protein	A	A	A	A	A	A	A	A	A	A	A	A	A	A	A	A	A	A	A	A	A
ECs1654	hypothetical protein	A	A	A	A	A	A	A	A	A	A	A	A	A	A	A	A	A	A	A	A	A
ECs1655	hypothetical protein	A	A	A	A	A	A	A	A	A	A	A	A	A	A	A	A	A	U	A	A	A
ECs1656	hypothetical protein	P	P	P	P	P	P	P	P	P	P	P	P	P	P	P	P	P	P	P	P	P
ECs1657	hypothetical protein	U	P	P	P	P	P	P	P	P	P	P	P	P	P	P	P	P	P	P	P	P
ECs1661	BfpA-like protein (partial)	A	P	P	P	P	P	P	P	P	P	P	P	P	P	A	A	U	P	P	P	P
ECs1662	hypothetical protein	A	P	P	P	P	P	P	P	P	P	P	P	P	P	P	P	P	P	P	P	P
ECs1663	outer membrane protease precursor	P	P	P	P	P	P	P	P	P	P	P	P	P	P	P	P	P	P	P	P	P
ECs1664	hypothetical protein	A	A	A	A	A	A	A	A	A	A	A	A	A	A	A	A	A	U	A	A	A
ECs1668	cell division topological specificity factor, reverses MinC inh	P	P	P	P	P	P	P	P	P	P	P	P	P	P	P	P	P	P	P	P	P
ECs1669	cell division inhibitor, a membrane ATPase, activates minC	P	P	P	P	P	P	P	P	P	P	P	P	P	P	P	P	P	P	P	P	P
ECs1670	cell division inhibitor, inhibits ftsZ ring formation	P	P	P	P	P	P	P	P	P	P	P	P	P	P	P	P	P	P	P	P	P
ECs1671	hypothetical protein	P	P	P	P	P	P	P	P	P	P	P	P	P	P	P	P	P	P	P	P	P
ECs1672	hypothetical protein	P	P	P	P	P	P	P	P	P	P	P	P	P	P	P	P	P	P	P	P	P
ECs1673	hypothetical protein	P	P	P	P	P	P	P	P	P	P	P	P	P	P	P	P	P	P	P	P	P
ECs1674	hypothetical protein	P	P	P	P	P	P	P	P	P	P	P	P	P	P	P	P	P	P	P	P	P
ECs1675	putative isomerase	P	P	P	P	P	P	P	P	P	P	P	P	P	P	P	P	P	P	P	P	P
ECs1676	hypothetical protein	P	P	P	P	P	P	P	P	P	P	P	P	P	P	P	P	P	P	P	P	P
ECs1677	hemolysin E	P	P	P	P	P	P	P	P	P	P	P	P	P	P	P	P	P	P	P	P	P
ECs1678	SOS mutagenesis; error-prone repair; processed to UmuD'; forms	P	P	P	P	P	P	P	P	P	P	P	P	P	P	P	P	P	P	P	P	P
ECs1679	SOS mutagenesis and repair	P	P	P	P	P	P	P	P	P	P	P	P	P	P	P	P	P	P	P	P	P
ECs1680	reoxidizes DsbA protein following formation of disulfide bond i	P	P	P	P	P	P	P	P	P	P	P	P	P	P	P	P	P	P	P	P	P
ECs1681	Na+/H+ antiporter, pH independent	P	P	P	P	P	P	P	P	P	P	P	P	P	P	P	P	P	P	P	P	P
ECs1682	negative regulator for fad regulon, and positive activator of f	P	P	P	P	P	P	P	P	P	P	P	P	P	P	P	P	P	P	P	P	P
ECs1683	putative sporulation protein	P	P	P	P	P	P	P	P	P	P	P	P	P	P	P	P	P	P	P	P	P
ECs1684	D-amino acid dehydrogenase subunit	P	P	P	P	P	P	P	P	P	P	P	P	P	P	P	P	P	P	P	P	P
ECs1685	alanine racemase 2	P	P	P	P	P	P	P	P	P	P	P	P	P	P	P	P	P	P	P	P	P
ECs1686	hypothetical protein	P	P	P	P	P	P	P	P	P	P	P	P	P	P	P	P	P	P	P	P	P
ECs1687	murein transglycosylase E	P	P	P	P	P	P	P	P	P	P	P	P	P	P	P	P	P	P	P	P	P
ECs1688	L, D-carboxyprptidase	P	P	P	P	P	P	P	P	P	P	P	P	P	P	P	P	P	P	P	P	P
ECs1691	hypothetical protein	P	P	P	P	P	P	P	P	P	P	P	P	P	P	P	P	P	P	P	P	P
ECs1692	hypothetical protein	P	P	P	P	P	P	P	P	P	P	P	P	P	P	P	P	P	P	P	P	P
ECs1693	putative TonB dependent outer membrane receptor	A	A	A	A	A	A	A	A	A	A	A	A	A	A	A	A	A	U	U	U	U
ECs1694	molybdenum transport protein	A	A	A	A	A	A	A	A	A	A	A	A	A	A	A	A	A	A	A	A	A
ECs1695	hypothetical protein	A	A	A	A	A	A	A	A	A	A	A	A	A	A	A	A	A	A	A	A	A
ECs1696	hypothetical protein	A	A	A	A	A	A	A	A	A	A	A	A	A	A	A	A	A	U	A	A	A
ECs1697	putative ferric enterobactin transport ATP-binding protein	A	A	A	A	A	A	A	A	A	A	A	A	A	A	A	A	A	A	A	A	A
ECs1698	putative ABC transporter permease protein	A	A	A	A	A	A	A	A	A	A	A	A	A	A	A	A	A	A	A	A	A
ECs1699	putative ABC transporter, ATP-binding protein	A	A	A	A	A	A	A	A	A	A	A	A	A	A	A	A	A	U	A	A	A
ECs1700	hypothetical protein	A	A	A	A	A	A	A	A	A	A	A	A	A	A	A	A	A	A	A	A	A
ECs1701	putative trehalase, periplasmic	P	P	P	P	P	P	P	P	P	P	P	P	P	P	P	P	P	P	P	P	P
ECs1702	trehalase, periplasmic (truncated)	P	P	P	P	P	P	P	P	P	P	P	P	P	P	P	P	P	P	P	P	P
ECs1703	putative PTS system enzyme I	P	P	P	P	P	P	P	P	P	P	P	P	P	P	P	P	P	P	P	P	P
ECs1704	dihydroxyacetone kinase (EC 2.7.1.2)	P	P	P	P	P	P	P	P	P	P	P	P	P	P	P	P	P	P	P	P	P
ECs1705	dihydroxyacetone kinase (EC 2.7.1.2)	P	P	P	P	P	P	P	P	P	P	P	P	P	P	P	P	P	P	P	P	P
ECs1706	hypothetical protein	P	P	P	P	P	P	P	P	P	P	P	P	P	P	P	P	P	P	P	P	P
ECs1707	hypothetical protein	P	P	P	P	P	P	P	P	P	P	P	P	P	P	P	P	P	P	P	P	P
ECs1708	putative GTP-binding protein	P	P	P	P	P	P	P	P	P	P	P	P	P	P	P	P	P	P	P	P	P
ECs1709	peptidyl-tRNA hydrolase	P	P	P	P	P	P	P	P	P	P	P	P	P	P	P	P	P	P	P	P	P
ECs1710	hypothetical protein	P	P	P	P	P	P	P	P	P	P	P	P	P	P	P	P	P	P	P	P	P
ECs1711	hypothetical protein	P	P	P	P	P	P	P	P	P	P	P	P	P	P	P	P	P	P	P	P	P
ECs1712	phosphoribosylpyrophosphate synthetase	P	P	P	P	P	P	P	P	P	P	P	P	P	P	P	P	P	P	P	P	P
ECs1713	4-diphosphocytidyl-2C-methyl-D-erythritol kinase	P	P	P	P	P	P	P	P	P	P	P	P	P	P	P	P	P	P	P	P	P
ECs1714	an enzyme in main pathway of synthesis of 5-aminolevulinate, po	P	P	P	P	P	P	P	P	P	P	P	P	P	P	P	P	P	P	P	P	P
ECs1715	enzyme in alternate path of synthesis of 5-aminolevulinate	P	P	P	P	P	P	P	P	P	P	P	P	P	P	P	P	P	P	P	P	P
ECs1716	peptide chain release factor RF-1	P	P	P	P	P	P	P	P	P	P	P	P	P	P	P	P	P	P	P	P	P
ECs1717	possible protoporphyrinogen oxidase	P	P	P	P	P	P	P	P	P	P	P	P	P	P	P	P	P	P	P	P	P
ECs1718	hypothetical protein	P	P	P	P	P	P	P	P	P	P	P	P	P	P	P	P	P	P	P	P	P
ECs1719	hypothetical protein	P	P	P	P	P	P	P	P	P	P	P	P	P	P	P	P	P	P	P	P	P
ECs1720	2-dehydro-3-deoxyphosphooctulonate aldolase	P	P	P	P	P	P	P	P	P	P	P	P	P	P	P	P	P	P	P	P	P
ECs1721	sodium-calcium/proton antiporter	P	P	P	P	P	P	P	P	P	P	P	P	P	P	P	P	P	P	P	P	P
ECs1722	cation transport regulator	P	P	P	P	P	P	P	P	P	P	P	P	P	P	P	P	P	P	P	P	P
ECs1723	cation transport regulator	P	P	P	P	P	P	P	P	P	P	P	P	P	P	P	P	P	P	P	P	P
ECs1724	hypothetical protein	P	P	P	P	P	P	P	P	P	P	P	P	P	P	P	P	P	P	P	P	P
ECs1725	putative factor	P	P	P	P	P	P	P	P	P	P	P	P	P	P	P	P	P	P	P	P	P
ECs1726	pleiotrophic regulation of anaerobic respiration: response regu	P	P	P	P	P	P	P	P	P	P	P	P	P	P	P	P	P	P	P	P	P
ECs1727	nitrate/nitrate sensor, histidine protein kinase acts on NarL r	P	P	P	P	P	P	P	P	P	P	P	P	P	P	P	P	P	P	P	P	P
ECs1728	nitrite extrusion protein	P	P	P	P	P	P	P	P	P	P	P	P	P	P	P	P	P	P	P	P	P
ECs1729	nitrate reductase 1, alpha subunit	P	P	P	P	P	P	P	P	P	P	P	P	P	P	P	P	P	P	P	P	P
ECs1730	nitrate reductase 1, beta subunit	P	P	P	P	P	P	P	P	P	P	P	P	P	P	P	P	P	P	P	P	P
ECs1731	nitrate reductase 1, delta subunit, assembly function	P	P	P	P	P	P	P	P	P	P	P	P	P	P	P	P	P	P	P	P	P
ECs1732	nitrate reductase 1, cytochrome b(NR), gamma subunit	P	P	P	P	P	P	P	P	P	P	P	P	P	P	P	P	P	P	P	P	P
ECs1733	hypothetical protein	P	U	A	U	A	A	A	A	A	P	P	P	P	P	P	P	P	P	P	P	P
ECs1734	formyltetrahydrofolate deformylase; for purT-dependent FGAR syn	P	P	P	P	P	P	P	P	P	P	P	P	P	P	P	P	P	P	P	P	P
ECs1735	hypothetical protein	P	P	P	P	P	P	P	P	P	P	P	P	P	P	P	P	P	P	P	P	P
ECs1736	hypothetical protein	P	P	P	P	P	P	P	P	A	P	A	A	A	P	P	P	P	P	P	P	P
ECs1737	Hnr protein	P	P	P	P	P	P	P	P	P	P	P	P	P	P	P	P	P	P	P	P	P
ECs1738	glucose-1-phosphate uridylyltransferase	P	P	P	P	P	P	P	P	P	P	P	P	P	P	P	P	P	P	P	P	P
ECs1739	DNA-binding protein HLP-II (HU, BH2, HD, NS); pleiotropic regul	P	P	P	P	P	P	P	P	P	P	P	P	P	P	P	P	P	P	P	P	P
ECs1740	thymidine kinase	P	P	P	P	P	P	P	P	P	P	P	P	P	P	P	P	P	P	P	P	P
ECs1741	CoA-linked acetaldehyde dehydrogenase and iron-dependent alcoho	P	P	P	P	P	P	P	P	P	P	P	P	P	P	P	P	P	P	P	P	P
ECs1742	putative channel protein	P	P	P	P	P	P	P	P	P	P	P	P	P	P	P	P	P	P	P	P	P
ECs1743	oligopeptide transport; periplasmic binding protein	P	P	P	P	P	P	P	P	P	P	P	P	P	P	P	P	P	P	P	P	P
ECs1744	oligopeptide transport permease protein	P	P	P	P	P	P	P	P	P	P	P	P	P	P	P	P	P	P	P	P	P
ECs1745	homolog of Salmonella oligopeptide transport permease protein	P	P	P	P	P	P	P	P	P	P	P	P	P	P	P	P	P	P	P	P	P
ECs1746	homolog of Salmonella ATP-binding protein of oligopeptide ABC t	P	P	P	P	P	P	P	P	P	P	P	P	P	P	P	P	P	P	P	P	P
ECs1747	homolog of Salmonella ATP-binding protein of oligopeptide ABC t	U	P	P	P	P	P	P	P	P	P	P	P	P	P	P	P	P	P	P	P	P
ECs1748	hypothetical protein	P	P	P	P	P	P	P	P	P	P	P	P	P	P	P	P	P	P	P	P	P
ECs1749	cardiolipin synthase, a major membrane phospholipid; novobiocin	P	P	P	P	P	P	P	P	P	P	P	P	P	P	P	P	P	P	P	P	P
ECs1750	putative potassium channel protein	P	P	P	P	P	P	P	P	P	P	P	P	P	P	P	P	P	P	P	P	P
ECs1751	hypothetical protein	P	P	P	P	P	P	P	P	P	P	P	P	P	P	P	P	P	P	P	P	P
ECs1752	energy transducer; uptake of iron, cyanocobalimin; sensitivity	P	P	P	P	P	P	P	P	P	P	P	P	P	P	P	P	P	P	P	P	P
ECs1753	hypothetical protein	P	P	P	P	P	P	P	P	P	P	P	P	P	P	P	P	P	P	P	P	P
ECs1754	hypothetical protein	P	P	P	P	P	P	P	P	P	P	P	P	P	P	P	P	P	P	P	P	P
ECs1755	hypothetical protein	P	P	P	P	P	P	P	P	P	P	P	P	P	P	P	P	P	P	P	P	P
ECs1756	putative outer membrane protein	P	P	P	P	P	P	P	P	P	P	P	P	P	P	P	P	P	P	P	P	P
ECs1757	integrase	A	P	P	A	P	P	P	P	P	P	P	P	P	P	P	P	P	P	P	P	A
ECs1758	excisionase	A	P	P	A	P	P	P	P	P	P	P	P	P	P	P	P	P	P	P	P	A
ECs1762	hypothetical protein	A	P	P	A	P	P	P	P	P	P	P	P	P	P	P	A	A	A	A	A	A
ECs1763	hypothetical protein	A	P	P	A	P	P	P	P	P	P	P	P	P	P	P	A	A	A	A	A	A
ECs1765	putative regulatory protein	A	P	P	A	P	P	P	P	P	P	P	P	P	P	P	P	P	A	P	P	A
ECs1766	putative regulatory protein	P	P	P	P	P	P	P	P	P	P	P	P	P	P	P	P	P	P	P	P	U
ECs1767	hypothetical protein	A	P	P	P	P	P	P	P	P	P	P	P	P	P	P	P	P	P	P	P	U
ECs1768	hypothetical protein	A	P	P	P	P	P	P	P	P	P	P	P	P	P	P	P	P	P	P	P	A
ECs1770	putative fimbrial minor pilin protein precursor	A	P	P	A	P	P	P	P	P	P	P	P	P	P	P	P	P	A	P	P	A
ECs1771	fimbrial minor pilin protein precursor (partial)	A	P	P	A	P	P	P	P	P	P	P	P	P	P	P	P	P	A	P	P	A
ECs1772	putative colonization factor, porcine A/E-associated protein, Paa - like protein	A	P	P	A	P	P	P	P	P	P	P	P	P	P	P	P	P	U	P	P	A
ECs1774	hypothetical protein	A	P	P	A	P	P	P	P	P	P	P	P	P	P	P	P	P	A	P	P	A
ECs1775	hypothetical protein	A	P	P	P	P	P	P	P	P	P	P	P	P	P	P	U	P	P	P	P	P
ECs1778	hypothetical protein	A	P	P	P	P	P	P	P	P	P	P	P	P	P	P	A	A	P	A	P	P
ECs1780	putative DNA methylase	A	A	A	U	A	A	A	A	A	P	P	P	P	P	P	P	P	P	P	P	P
ECs1805	minor tail protein	A	P	P	P	P	P	P	P	P	P	P	P	P	P	P	P	P	P	P	P	P
ECs1810	non-LEE-encoded effector NleG2-1	A	P	P	A	P	P	P	P	P	P	P	P	P	P	P	A	A	P	A	A	A
ECs1811	non-LEE-encoded effector NleG2-1	A	P	P	A	P	P	P	P	P	A	A	A	A	A	A	A	U	P	A	A	P
ECs1812	non-LEE-encoded effector NleA / EspI	A	P	P	U	P	P	P	P	P	U	U	U	U	U	U	A	A	P	A	A	U
ECs1813	integrase	A	P	P	U	P	P	P	P	P	U	U	U	U	U	U	U	U	P	U	A	P
ECs1814	non-LEE-encoded effector NleH1-2	A	P	P	A	P	A	P	P	P	P	P	P	P	P	P	P	P	P	P	P	P
ECs1815	non-LEE-encoded effector NleF	A	P	P	A	P	U	P	P	P	P	P	P	P	P	P	P	P	P	P	P	P
ECs1816	hypothetical protein	A	P	P	P	P	P	P	P	P	P	P	P	P	P	P	P	P	P	P	P	P
ECs1817	hypothetical protein	A	P	P	A	P	P	P	P	P	P	P	P	P	P	P	A	A	A	A	A	A
ECs1821	hypothetical protein	A	P	P	A	P	P	P	P	P	P	P	P	P	P	P	A	A	U	A	A	A
ECs1822	hypothetical protein	A	P	P	A	P	P	P	P	P	P	P	P	P	P	P	A	A	U	A	A	A
ECs1823	hypothetical protein	A	P	P	A	P	P	P	P	P	P	P	P	P	P	P	A	A	A	A	A	A
ECs1824	non-LEE-encoded effector NleG	A	P	P	A	P	P	P	P	P	P	P	P	P	P	P	A	A	A	A	A	A
ECs1825	non-LEE-encoded effector EspM1	A	P	P	A	P	P	P	P	P	P	P	P	P	P	P	A	A	U	A	A	A
ECs1826	hypothetical protein	A	P	P	A	P	P	P	P	P	P	P	P	P	P	P	A	A	U	A	A	A
ECs1827	IS630 hypothetical protein (interrupted)	A	P	P	A	P	P	P	P	P	P	P	P	P	P	P	A	A	P	A	A	A
ECs1828	NleG/Orf2 (EPEC LIM locus) - like protein	A	P	P	A	P	P	P	P	P	P	P	P	P	P	P	A	A	P	A	A	A
ECs1829	hypothetical protein	P	P	P	P	P	P	P	P	P	P	P	P	P	P	P	P	U	P	P	P	P
ECs1830	putative structural proteins	P	P	P	P	P	P	P	P	P	P	P	P	P	P	P	P	P	P	P	P	P
ECs1831	hypothetical protein	P	P	P	P	P	P	P	P	P	P	P	P	P	P	P	P	P	P	P	P	P
ECs1832	tryptophan synthase, alpha protein	P	P	P	P	P	P	P	P	P	P	P	P	P	P	P	P	P	P	P	P	P
ECs1833	tryptophan synthase, beta protein	P	P	P	P	P	P	P	P	P	P	P	P	P	P	P	P	P	P	P	P	P
ECs1834	N-(5-phosphoribosyl)anthranilate isomerase and indole-3-glycero	P	P	P	P	P	P	P	P	P	P	P	P	P	P	P	P	P	P	P	P	P
ECs1835	anthranilate synthase component II, glutamine amidotransferase	P	P	P	P	P	P	P	P	P	P	P	P	P	P	P	P	P	P	P	P	P
ECs1836	anthranilate synthase component I	P	P	P	P	P	P	P	P	P	P	P	P	P	P	P	P	P	P	P	P	P
ECs1837	trp operon leader peptide	P	P	P	P	P	P	P	P	P	P	P	P	P	P	P	P	P	P	P	P	P
ECs1838	putative enzymes	P	P	P	P	P	P	P	P	P	P	P	P	P	P	P	P	P	P	P	P	P
ECs1839	hypothetical protein	P	P	P	P	P	P	P	P	P	P	P	P	P	P	P	P	P	P	P	P	P
ECs1840	hypothetical protein	P	A	A	A	A	A	A	A	A	A	A	A	A	A	A	A	A	A	A	A	A
ECs1841	hypothetical protein	P	P	P	P	P	P	P	P	P	P	P	P	P	P	P	P	P	P	P	P	P
ECs1842	cob(I)alamin adenolsyltransferase	P	P	P	P	P	P	P	P	P	P	P	P	P	P	P	P	P	P	P	P	P
ECs1843	putative oxidoreductase	P	P	P	P	P	P	P	P	P	P	P	P	P	P	P	P	P	P	P	P	P
ECs1844	putative protease	P	P	P	P	P	P	P	P	P	P	P	P	P	P	P	P	P	P	P	P	P
ECs1845	hypothetical protein	P	P	P	P	P	P	P	P	P	P	P	P	P	P	P	P	P	P	P	P	P
ECs1846	DNA topoisomerase type I, omega protein	P	P	P	P	P	P	P	P	P	P	P	P	P	P	P	P	P	P	P	P	P
ECs1847	positive transcriptional regulator for cysteine regulon	P	P	P	P	P	P	P	P	P	P	P	P	P	P	P	P	P	P	P	P	P
ECs1848	hypothetical protein	P	P	P	P	P	P	P	P	P	P	P	P	P	P	P	P	P	P	P	P	P
ECs1849	aconitate hydrase 1	P	P	P	P	P	P	P	P	P	P	P	P	P	P	P	P	P	P	P	P	P
ECs1850	GTP cyclohydrolase II	P	P	P	P	P	P	P	P	P	P	P	P	P	P	P	P	P	P	P	P	P
ECs1851	non-essential phosphatidylglycerophosphate phosphatase, membran	P	P	P	P	P	P	P	P	P	P	P	P	P	P	P	P	P	P	P	P	P
ECs1852	hypothetical protein	P	P	P	P	P	P	P	P	P	P	P	P	P	P	P	P	P	P	P	P	P
ECs1853	putative heat shock protein	P	P	P	P	P	P	P	P	P	P	P	P	P	P	P	P	P	P	P	P	P
ECs1854	orotidine-5'-phosphate decarboxylase	P	P	P	P	P	P	P	P	P	P	P	P	P	P	P	P	P	P	P	P	P
ECs1855	hypothetical protein	P	P	P	P	P	P	P	P	P	P	P	P	P	P	P	P	P	P	P	P	P
ECs1856	osmotically inducible lipoprotein	P	P	P	P	P	P	P	P	P	P	P	P	P	P	P	P	P	P	P	P	P
ECs1857	putative DEOR-type transcriptional regulator	P	P	P	P	P	P	P	P	P	P	P	P	P	P	P	P	P	P	P	P	P
ECs1858	hypothetical protein	P	P	P	P	P	P	P	P	P	P	P	P	P	P	P	P	P	P	P	P	P
ECs1859	RNase II, mRNA degradation	P	P	P	P	P	P	P	P	P	P	P	P	P	P	P	P	P	P	P	P	P
ECs1860	putative oxidoreductase	P	P	P	P	P	P	P	P	P	P	P	P	P	P	P	P	P	P	P	P	P
ECs1861	enoyl-[acyl-carrier-protein] reductase (NADH)	P	P	P	P	P	P	P	P	P	P	P	P	P	P	P	P	P	P	P	P	P
ECs1862	putative transcription regulatory protein	A	A	A	A	A	A	A	A	A	A	A	A	A	A	A	A	A	A	A	A	A
ECs1863	putative multidrug-efflux transport protein precursor	A	A	A	A	A	A	A	A	A	A	A	A	A	A	A	A	A	U	A	A	A
ECs1864	putative multidrug-efflux transport protein	A	A	A	A	A	A	A	A	A	A	A	A	A	A	A	A	A	A	A	A	A
ECs1865	putative outer membrane channel protein	A	A	A	A	A	A	A	A	A	A	A	A	A	A	A	A	A	A	A	A	A
ECs1866	putative membrane transport protein	A	A	A	A	A	A	A	A	A	A	A	A	A	A	A	A	A	A	A	A	A
ECs1867	putative ATP-binding protein of peptide transport system	P	P	P	P	P	P	P	P	P	P	P	P	P	P	P	P	P	P	P	P	P
ECs1868	putative ATP-binding protein of peptide transport system	P	P	P	P	P	P	P	P	P	P	P	P	P	P	P	P	P	P	P	P	P
ECs1869	homolog of Salmonella peptide transport permease protein	P	P	P	P	P	P	P	P	P	P	P	P	P	P	P	P	P	P	P	P	P
ECs1870	homolog of Salmonella peptide transport permease protein	P	P	P	P	P	P	P	P	P	P	P	P	P	P	P	P	P	P	P	P	P
ECs1871	homolog of Salmonella peptide transport periplasmic protein	P	P	P	P	P	P	P	P	P	P	P	P	P	P	P	P	P	P	P	P	P
ECs1872	hypothetical protein	P	P	P	P	P	P	P	P	P	P	P	P	P	P	P	P	P	P	P	P	P
ECs1873	putative amino acid/amine transport protein	P	P	P	P	P	P	P	P	P	P	P	P	P	P	P	P	P	P	P	P	P
ECs1874	putative glutamine synthetase (EC 6.3.1.2)	P	P	P	P	P	P	P	P	P	P	P	P	P	P	P	P	P	P	P	P	P
ECs1875	probable amidotransferase subunit	P	P	P	P	P	P	P	P	P	P	P	P	P	P	P	P	P	P	P	P	P
ECs1876	hypothetical protein	P	P	P	P	P	P	P	P	P	P	P	P	P	P	P	P	P	P	P	P	P
ECs1877	aldehyde dehydrogenase, prefers NADP over NAD	P	P	P	P	P	P	P	P	P	P	P	P	P	P	P	P	P	P	P	P	P
ECs1878	probable oxidoreductase	P	P	P	P	P	P	P	P	P	P	P	P	P	P	U	P	P	P	P	P	P
ECs1879	4-aminobutyrate aminotransferase	P	P	P	P	P	P	P	P	P	P	P	P	P	P	U	P	P	P	P	P	P
ECs1880	psp operon transcriptional activator	P	P	P	P	P	P	P	P	P	P	P	P	P	P	P	P	P	P	P	P	P
ECs1881	phage shock protein, inner membrane protein	P	P	P	P	P	P	P	P	P	P	P	P	P	P	P	P	P	P	P	P	P
ECs1882	phage shock protein	P	P	P	P	P	P	P	P	P	P	P	P	P	P	P	P	P	P	P	P	P
ECs1883	phage shock protein: activates phage shock-protein expression	P	P	P	P	P	P	P	P	P	P	P	P	P	P	P	P	P	P	P	P	P
ECs1884	phage shock protein	P	P	P	P	P	P	P	P	P	P	P	P	P	P	P	P	P	P	P	P	P
ECs1885	phage shock protein	P	P	P	P	P	P	P	P	P	P	P	P	P	P	P	P	P	P	P	P	P
ECs1886	hypothetical protein	P	P	P	P	P	P	P	P	P	P	P	P	P	P	P	P	P	P	P	P	P
ECs1887	hypothetical protein	U	U	U	U	P	U	U	U	U	P	U	U	P	U	U	P	P	P	P	P	P
ECs1888	hypothetical protein	U	U	U	U	U	U	U	U	U	U	U	U	U	U	U	U	P	P	U	P	P
ECs1889	hypothetical protein	P	P	P	P	P	P	P	P	P	P	P	P	P	P	P	P	P	P	P	P	P
ECs1890	putative binding-protein dependent transport protein	P	P	P	P	P	P	P	P	P	P	P	P	P	P	P	P	P	P	P	U	P
ECs1891	putative transport system permease protein	P	P	P	P	P	P	P	P	P	P	P	P	P	P	P	P	P	P	P	P	P
ECs1892	putative oxidoreductase	P	P	P	P	P	P	P	P	P	P	P	P	P	P	P	P	P	P	P	P	P
ECs1893	hypothetical protein	P	P	P	P	P	P	P	P	P	P	P	P	P	P	P	P	P	P	P	P	P
ECs1894	putative dehydrogenase	P	P	P	P	P	P	P	P	P	P	P	P	P	P	P	P	P	P	P	P	P
ECs1895	hypothetical protein	P	P	P	P	P	P	P	P	P	P	P	P	P	P	P	P	P	P	P	P	P
ECs1896	putative beta-phosphoglucomutase	U	P	U	U	P	U	U	U	P	P	U	P	P	P	U	P	P	P	P	P	P
ECs1897	putative ATP-binding component of a transport system	P	P	P	P	P	P	P	P	P	P	P	P	P	P	P	P	P	P	P	P	P
ECs1898	outer membrane protein	P	P	P	P	P	P	P	P	P	P	P	P	P	P	P	P	P	P	P	P	P
ECs1899	putative LACI-type transcriptional regulator	U	P	P	P	P	P	P	P	P	P	P	P	P	P	P	P	P	P	P	P	P
ECs1900	putative EC 2.1 enzymes	P	P	P	P	P	P	P	P	P	P	P	P	P	P	P	P	P	P	P	P	P
ECs1901	hypothetical protein	P	P	P	P	P	P	P	P	P	P	P	P	P	P	P	P	P	P	P	P	P
ECs1902	transcriptional regulation of aroF, aroG, tyrA and aromatic ami	P	P	P	P	P	P	P	P	P	P	P	P	P	P	P	P	P	P	P	P	P
ECs1903	thiol peroxidase	P	P	P	P	P	P	P	P	P	P	P	P	P	P	P	P	P	P	P	P	P
ECs1904	putative muconate cycloisomerase I (EC 5.5.-.-)	P	P	P	P	P	P	P	P	P	P	P	P	P	P	P	P	P	P	P	P	P
ECs1905	putative carboxypeptidase	P	P	P	U	P	U	U	U	P	P	P	U	P	P	U	P	P	P	P	P	P
ECs1906	hypothetical protein	A	P	P	P	P	P	P	P	P	P	P	P	P	P	P	P	P	P	P	P	P
ECs1907	hypothetical protein	A	P	P	P	P	P	P	P	P	P	P	P	P	P	P	P	P	P	P	P	P
ECs1908	hypothetical protein	A	P	P	P	P	P	P	P	P	P	P	P	P	P	P	P	P	P	P	P	P
ECs1909	hypothetical protein	P	P	P	P	P	P	P	P	P	P	P	P	P	P	P	P	P	P	P	P	P
ECs1910	putative transcriptional regulator LYSR-type	P	P	P	P	P	P	P	P	P	P	P	P	P	P	P	P	P	P	P	P	P
ECs1911	putative transport periplasmic protein	P	P	P	P	P	P	P	P	P	P	P	P	P	P	P	P	P	P	P	P	P
ECs1912	hypothetical protein	P	P	P	P	P	P	P	P	P	P	P	P	P	P	P	P	P	P	P	P	P
ECs1913	hypothetical protein	P	P	P	P	P	P	P	P	P	P	P	P	P	P	P	P	P	P	P	P	P
ECs1914	hypothetical protein	P	P	P	P	P	P	P	P	P	P	P	P	P	P	P	P	P	P	P	P	P
ECs1915	transcriptional regulation of aerobic, anaerobic respiration, o	P	P	P	P	P	P	P	P	P	P	P	P	P	P	P	P	P	P	P	P	P
ECs1916	O-6-alkylguanine-DNA/cysteine-protein methyltransferase	P	P	P	P	P	P	P	P	P	P	P	P	P	P	P	P	P	P	P	P	P
ECs1917	hypothetical protein	P	P	P	P	P	P	P	P	P	P	P	P	P	P	P	P	P	P	P	P	P
ECs1920	putative pump protein (truncated)	P	P	P	P	P	P	P	P	P	P	P	P	P	P	P	P	P	P	P	P	P
ECs1921	hypothetical protein	P	P	P	P	P	P	P	P	P	P	P	P	P	P	P	P	P	P	P	P	P
ECs1922	putative aminohydrolase (EC 3.5.1.14)	P	P	P	P	P	P	P	P	P	P	P	P	P	P	P	P	P	P	P	P	P
ECs1923	putative transcriptional regulator LYSR-type	P	P	P	P	P	P	P	P	P	P	P	P	P	P	P	P	P	P	P	P	P
ECs1924	hypothetical protein	P	P	P	P	P	P	P	P	P	P	P	P	P	P	P	P	P	P	P	P	P
ECs1925	hypothetical protein	P	P	P	P	P	P	P	P	P	P	P	P	P	P	P	P	P	P	P	P	P
ECs1926	hypothetical protein	P	P	P	P	P	P	P	P	P	P	P	P	P	P	P	P	P	P	P	P	P
ECs1927	ATP-dependent RNA helicase	P	P	P	P	P	P	P	P	P	P	P	P	P	P	P	P	P	P	P	P	P
ECs1928	hypothetical protein	P	P	P	P	P	P	P	P	P	P	P	P	P	P	P	P	P	P	P	P	P
ECs1929	putative transposase	P	P	P	P	P	P	P	P	P	P	P	P	P	P	P	A	A	A	A	A	P
ECs1930	hypothetical protein	P	P	P	P	P	P	P	P	P	P	P	P	P	P	P	A	A	A	A	A	P
ECs1931	hypothetical protein	P	P	P	P	P	P	P	P	P	P	P	P	P	P	P	A	A	A	A	A	P
ECs1932	restriction alleviation and modification enhancement	P	P	P	P	P	P	P	P	P	P	P	P	P	P	P	A	A	A	A	A	P
ECs1933	recombinase, DNA renaturation	P	P	P	P	P	P	P	P	P	P	A	P	P	P	P	A	A	A	A	A	P
ECs1934	exonuclease VIII, ds DNA exonuclease, 5' --> 3' specific	P	P	P	P	P	P	P	P	P	P	A	P	P	P	P	A	A	U	A	A	U
ECs1935	defective prophage rac; contains recE and oriJ	P	P	P	P	P	P	P	P	P	P	A	P	P	P	P	A	A	A	A	A	A
ECs1936	hypothetical protein	P	P	P	P	P	P	P	P	P	P	A	P	P	P	P	A	A	A	A	A	P
ECs1937	phage superinfection exclusion protein	P	A	A	A	A	A	A	A	A	P	A	P	P	P	P	A	A	U	A	A	A
ECs1940	hypothetical protein	P	A	A	A	A	A	A	A	A	P	A	P	P	P	P	A	A	P	A	U	U
ECs1941	putative transcriptional regulator	A	P	P	P	P	A	P	P	P	P	A	P	P	P	P	A	A	A	A	A	A
ECs1942	regulatory protein	A	P	P	P	P	A	P	P	P	P	A	P	P	P	P	A	A	A	A	A	A
ECs1943	hypothetical protein	U	U	U	U	U	P	U	P	U	P	A	P	P	P	P	A	A	A	A	A	P
ECs1944	hypothetical protein	A	A	A	A	A	P	A	A	A	P	A	P	P	P	P	A	A	A	A	A	P
ECs1945	putative DNA replication factor	P	P	P	P	P	P	P	P	P	P	A	P	P	P	P	A	U	P	U	U	P
ECs1948	hypothetical protein	A	A	A	A	A	A	A	A	A	P	U	P	P	P	P	U	P	P	U	P	P
ECs1949	hypothetical protein	A	P	P	P	P	P	P	P	P	P	P	P	P	P	P	A	A	P	A	P	A
ECs1950	hypothetical protein	A	P	P	P	P	A	P	P	P	P	P	P	P	P	P	A	A	P	A	A	A
ECs1951	hypothetical protein	A	P	P	P	P	A	P	P	P	P	P	P	P	P	P	P	P	P	P	A	P
ECs1952	hypothetical protein	A	U	U	A	P	P	P	P	A	P	A	P	P	P	P	A	A	P	A	A	A
ECs1953	putative methyltransferase	A	A	A	A	A	A	A	A	A	P	A	P	P	P	P	A	A	A	A	A	A
ECs1954	hypothetical protein	A	A	A	A	A	A	A	A	A	P	A	P	P	P	P	A	A	A	A	A	A
ECs1955	hypothetical protein	A	A	A	A	A	A	A	A	A	P	A	P	P	P	P	A	A	A	A	A	A
ECs1956	hypothetical protein	A	A	A	A	A	P	A	A	A	P	A	P	P	P	P	A	A	U	A	A	P
ECs1957	hypothetical protein	A	A	A	A	A	P	A	A	A	P	A	P	P	P	P	A	A	U	A	A	P
ECs1997	putative filament protein	P	P	P	P	P	P	P	P	P	P	P	P	P	P	P	P	P	P	P	P	P
ECs1998	hypothetical protein	P	P	P	P	P	P	P	P	P	P	P	P	P	P	P	P	P	P	P	P	P
ECs1999	hypothetical protein	P	P	P	P	P	P	P	P	P	P	P	P	P	P	P	P	P	P	P	P	P
ECs2000	putative oxidoreductase, Fe-S subunit	P	P	P	P	P	P	P	P	P	P	P	P	P	P	P	P	P	P	P	P	P
ECs2001	heat shock protein hslJ	P	P	P	P	P	P	P	P	P	P	P	P	P	P	P	P	P	P	P	P	P
ECs2002	fermentative D-lactate dehydrogenase, NAD-dependent	P	P	P	P	P	P	P	P	P	P	P	P	P	P	P	P	P	P	P	P	P
ECs2003	hypothetical protein	P	P	P	P	P	P	P	P	P	P	P	P	P	P	P	P	P	P	P	P	P
ECs2004	hypothetical protein	A	A	A	A	A	A	A	A	A	A	A	A	A	A	A	A	U	P	A	P	U
ECs2005	hypothetical protein	A	A	A	A	A	A	A	A	A	A	A	A	A	A	A	A	A	P	A	A	A
ECs2006	putative ABC-type transport protein (interrupted)	A	A	A	A	A	A	A	A	A	A	A	A	A	A	A	A	A	A	A	A	A
ECs2007	putative ABC-type transport protein (partial)	A	A	A	A	A	A	A	A	A	A	A	A	A	A	A	A	A	U	A	A	A
ECs2008	putative dehydrogenase	P	P	P	P	P	P	P	P	P	P	P	P	P	P	P	P	P	P	P	P	P
ECs2009	hypothetical protein	P	P	P	P	P	P	P	P	P	P	P	P	P	P	P	P	P	P	P	P	P
ECs2010	probable enzyme	P	P	P	P	P	P	P	P	P	P	P	P	P	P	U	P	P	P	P	P	P
ECs2011	putative phosphatidate cytidiltransferase	P	P	P	P	P	P	P	P	P	P	P	P	P	P	P	P	P	P	P	P	P
ECs2012	hypothetical protein	P	P	P	P	P	P	P	P	P	P	P	P	P	P	P	P	P	P	P	P	P
ECs2013	putative enzymes	P	P	P	P	P	P	P	P	P	P	P	P	P	P	P	P	P	P	P	P	P
ECs2014	acyl carrier protein phosphodiesterase	P	P	P	P	P	P	P	P	P	P	P	P	P	P	P	P	P	P	P	P	P
ECs2015	helicase, ATP-dependent	P	U	U	U	U	U	U	U	U	U	U	U	U	U	U	P	P	P	P	P	P
ECs2016	hypothetical protein	A	A	A	A	A	A	A	A	A	A	A	A	A	A	A	A	A	A	A	A	A
ECs2017	hypothetical protein	A	A	A	A	A	A	A	A	A	A	A	A	A	A	A	A	A	A	A	A	A
ECs2018	hypothetical protein	A	A	A	A	A	A	A	A	A	A	A	A	A	A	A	A	A	P	A	A	A
ECs2019	hypothetical protein	A	A	A	A	A	A	A	A	A	A	A	A	A	A	A	A	A	A	A	A	A
ECs2020	hypothetical protein	P	P	P	P	P	P	U	P	U	P	U	U	P	P	U	P	P	P	P	P	P
ECs2021	aldehyde dehydrogenase, NAD-linked	P	P	P	P	P	P	P	P	P	P	P	P	P	P	P	P	P	P	P	P	P
ECs2022	glyceraldehyde 3-phosphate dehydrogenase C	P	P	P	P	P	P	P	P	P	P	P	P	P	P	P	P	P	P	P	P	P
ECs2023	cytochrome b(561)	P	P	P	P	P	P	P	P	P	P	P	P	P	P	P	P	P	P	P	P	P
ECs2024	hypothetical protein	P	P	P	P	P	P	P	P	P	P	P	P	P	P	P	P	P	P	P	P	P
ECs2025	hypothetical protein	P	P	P	P	P	P	P	P	P	P	P	P	P	P	P	P	P	P	P	P	P
ECs2026	methyl-accepting chemotaxis protein III, ribose sensor receptor	P	P	P	P	P	P	P	P	P	P	P	P	P	P	P	P	P	P	P	P	P
ECs2027	putative transcriptional regulator LYSR-type	P	P	P	P	P	P	P	P	P	P	P	P	P	P	P	P	P	P	P	P	P
ECs2028	hypothetical protein	P	P	P	P	P	P	P	P	P	P	P	P	P	P	P	P	P	P	P	P	P
ECs2029	putative glycoprotein	P	P	P	P	P	P	P	P	P	P	P	P	P	P	P	P	P	P	P	P	P
ECs2030	hypothetical protein	P	P	P	P	P	P	P	P	P	P	P	P	P	P	P	P	P	P	P	P	P
ECs2031	hypothetical protein	P	P	P	P	P	P	P	P	P	P	P	P	P	P	P	P	P	P	P	P	P
ECs2032	acetylation of N-terminal serine of 30S ribosomal subunit prote	P	P	P	P	P	P	P	P	P	P	P	P	P	P	P	P	P	P	P	P	P
ECs2033	hypothetical protein	P	P	P	P	P	P	P	P	P	P	P	P	P	P	P	P	P	P	P	P	P
ECs2034	tellurite resistance	P	P	P	P	P	P	P	P	P	P	P	P	P	P	P	P	P	P	P	P	P
ECs2035	tellurite resistance	P	P	P	P	P	P	P	P	P	P	P	P	P	P	P	P	P	P	P	P	P
ECs2036	hypothetical protein	P	P	P	P	P	P	P	P	P	P	P	P	P	P	P	P	P	P	P	P	P
ECs2037	hypothetical protein	P	P	P	P	P	P	P	P	P	P	P	P	P	P	P	P	P	P	P	P	P
ECs2038	hypothetical protein	P	P	P	P	P	P	P	P	P	P	P	P	P	P	P	P	P	P	P	P	P
ECs2039	putative collagenase	P	P	P	P	P	P	P	P	P	P	P	P	P	P	P	P	P	P	P	P	P
ECs2040	hypothetical protein	P	P	P	P	P	P	P	P	P	P	P	P	P	P	P	P	P	P	P	P	P
ECs2041	hypothetical protein	P	P	P	P	P	P	P	P	P	P	P	P	P	P	P	U	P	P	P	P	P
ECs2042	hypothetical protein	P	P	P	P	P	P	P	P	P	P	P	P	P	P	P	P	P	P	P	P	P
ECs2043	multi modular; putative transcriptional regulator; also putativ	P	P	P	P	P	P	P	P	P	P	P	P	P	P	P	P	P	P	P	P	P
ECs2044	putative transport protein	P	P	U	P	U	U	P	P	P	P	P	U	U	P	U	U	P	P	P	P	P
ECs2045	putative ATP-binding component of a transport system	P	P	P	P	P	P	P	P	P	P	P	P	P	P	P	P	P	P	P	P	P
ECs2046	putative transport system permease protein	P	P	P	P	P	P	P	P	P	P	P	P	P	P	P	P	P	P	P	P	P
ECs2047	putative transport system permease protein	P	P	P	P	P	P	P	P	P	P	P	P	P	P	P	P	P	P	P	P	P
ECs2048	putative aldehyde dehydrogenase	P	P	P	P	P	P	P	P	P	P	P	P	P	P	P	P	P	P	P	P	P
ECs2049	hypothetical protein	P	P	P	P	P	P	P	P	P	P	P	P	P	P	P	P	P	P	P	P	P
ECs2050	hypothetical protein	P	P	P	P	P	P	P	P	P	P	P	P	P	P	P	P	P	P	P	P	P
ECs2051	hypothetical protein	P	P	P	P	P	P	P	P	P	P	P	P	P	P	P	P	P	P	P	P	P
ECs2052	putative resistance protein	P	P	P	P	P	P	P	P	P	P	P	P	P	P	P	P	P	P	P	P	P
ECs2053	putative oxidoreductase	P	P	P	P	P	P	P	P	P	P	P	P	P	P	P	P	P	P	P	P	P
ECs2054	hypothetical protein	P	P	P	P	P	P	P	P	P	P	P	P	P	P	P	P	P	P	P	P	P
ECs2055	putative outer membrane receptor for iron transport	P	P	P	P	P	P	P	P	P	P	P	P	P	P	P	P	P	P	P	P	P
ECs2056	putative receptor	P	P	P	P	P	P	P	P	P	P	P	P	P	P	P	P	P	P	P	P	P
ECs2057	L-asparagine permease	P	P	P	P	P	P	P	P	P	P	P	P	P	P	P	P	P	P	P	P	P
ECs2058	putative transferase	P	P	P	P	P	P	P	P	P	P	P	P	P	P	P	P	P	P	P	P	P
ECs2059	hypothetical protein	P	P	P	P	P	P	P	P	P	P	P	P	P	P	P	P	P	P	P	P	P
ECs2060	VgrE protein	A	P	P	P	P	P	P	P	P	P	P	P	P	P	P	P	P	P	P	P	P
ECs2061	RhsE core protein with extension	A	P	P	P	P	P	P	P	P	P	P	P	P	P	P	P	P	P	P	P	P
ECs2064	hypothetical protein	P	P	P	P	P	P	P	P	P	P	P	P	P	P	P	P	P	P	P	P	P
ECs2065	hypothetical protein	P	P	P	P	P	P	P	P	P	P	P	P	P	P	P	P	P	P	P	P	P
ECs2066	hypothetical protein	P	P	P	P	P	P	P	P	P	P	P	P	P	P	P	P	P	P	P	P	P
ECs2067	hypothetical protein	P	P	P	P	P	P	P	P	P	P	P	P	P	P	P	P	P	P	P	P	P
ECs2068	cryptic nitrate reductase 2, gamma subunit	P	P	P	P	P	P	P	P	P	P	P	P	P	P	P	P	P	P	P	P	P
ECs2069	cryptic nitrate reductase 2, delta subunit, assembly function	P	P	P	P	P	P	P	P	P	P	P	P	P	P	P	P	P	P	P	P	P
ECs2070	cryptic nitrate reductase 2, beta subunit	P	P	P	P	P	P	P	P	P	P	P	P	P	P	P	P	P	P	P	P	P
ECs2071	cryptic nitrate reductase 2, alpha subunit	P	P	P	P	P	P	P	P	P	P	P	P	P	P	P	P	P	P	P	P	P
ECs2072	nitrite extrusion protein 2	P	P	P	P	P	P	P	P	P	P	P	P	P	P	P	P	P	P	P	P	P
ECs2073	hypothetical protein	P	U	U	A	U	A	A	P	P	P	P	U	P	U	A	P	U	P	P	P	P
ECs2074	hypothetical protein	A	A	A	A	A	A	A	A	A	A	A	A	A	A	A	A	A	A	A	A	A
ECs2075	IpaH (S. flexneri) -l ike protein	A	A	A	A	A	A	A	A	A	A	A	A	A	A	A	A	A	U	A	A	A
ECs2076	putaive outer membrane porin protein	P	P	P	P	P	P	P	P	P	P	P	P	P	P	P	P	P	P	P	P	P
ECs2077	hypothetical protein	P	P	P	P	P	P	P	P	P	P	P	P	P	P	P	P	P	P	P	P	P
ECs2078	formate dehydrogenase-N, nitrate-inducible, alpha subunit	P	P	P	P	P	P	P	P	P	P	P	P	P	P	P	P	P	P	P	P	P
ECs2079	formate dehydrogenase-N, nitrate-inducible, iron-sulfur beta su	P	P	P	P	P	P	P	P	P	P	P	P	P	P	P	P	P	P	P	P	P
ECs2080	formate dehydrogenase-N, nitrate-inducible, cytochrome B556(Fdn	P	P	P	P	P	P	P	P	P	P	P	P	P	P	P	P	P	P	P	P	P
ECs2081	hypothetical protein	P	P	P	P	P	P	P	P	P	P	P	P	P	P	P	P	P	P	P	P	P
ECs2082	alcohol dehydrogenase	P	P	P	P	P	P	P	P	P	P	P	P	P	P	P	P	P	P	P	P	P
ECs2083	NAD-linked malate dehydrogenase (malic enzyme)	P	P	P	P	P	P	P	P	P	P	P	P	P	P	P	P	P	P	P	P	P
ECs2084	30S ribosomal subunit protein S22	P	P	P	P	P	P	P	P	P	P	P	P	P	P	P	P	P	P	P	P	P
ECs2085	hypothetical protein	P	P	P	P	P	P	P	P	P	P	P	P	P	P	P	P	P	P	P	P	P
ECs2086	osmotically inducible protein	P	P	P	P	P	P	P	P	P	P	P	P	P	P	P	P	P	P	P	P	P
ECs2087	putative ATP-binding component of a transport system	P	P	P	P	P	P	P	P	P	P	P	P	P	P	P	P	P	P	P	P	P
ECs2088	putative ATP-binding component of a transport system	P	P	P	P	P	P	P	P	P	P	P	P	P	P	P	P	P	P	P	P	P
ECs2089	putative transport protein	P	P	P	P	P	P	P	P	P	P	P	P	P	P	P	P	P	P	P	P	P
ECs2090	hypothetical protein	P	P	P	P	P	P	P	P	P	P	P	P	P	P	P	P	P	P	P	P	P
ECs2091	putative hemin-binding lipoprotein	P	P	P	P	P	P	P	P	P	P	P	P	P	P	P	P	P	P	P	P	P
ECs2092	hypothetical protein	P	P	P	P	P	P	P	P	P	P	P	P	P	P	P	P	P	P	P	A	P
ECs2093	oxygen sensing protein (partial)	P	P	P	P	P	P	P	P	P	P	P	P	P	P	P	P	P	P	P	A	P
ECs2094	oxygen sensing protein (interrupted)	P	P	P	P	P	P	P	P	P	P	P	P	P	P	P	P	P	P	P	A	P
ECs2095	hypothetical protein	P	P	P	P	P	P	P	P	P	P	P	P	P	P	P	P	P	P	P	A	P
ECs2096	hypothetical protein	P	P	P	P	P	P	P	P	P	P	P	P	P	P	P	P	P	P	P	P	P
ECs2097	acid sensitivity protein, putative transporter	P	P	P	P	P	P	P	P	P	P	P	P	P	P	P	P	P	P	P	P	P
ECs2099	putative peptidase	P	P	P	P	P	P	P	P	P	P	P	P	P	P	P	P	P	P	P	P	P
ECs2100	hypothetical protein	P	P	P	P	P	P	P	P	P	P	P	P	P	P	P	P	P	P	P	P	P
ECs2101	putative ATP-binding component of a transport system	P	P	P	P	P	P	P	P	P	P	P	P	P	P	P	P	P	P	P	P	P
ECs2102	putative enzyme	P	P	P	P	P	P	P	P	P	P	P	P	P	P	U	U	P	P	P	P	P
ECs2103	putative sulfatase	P	P	P	P	P	P	P	P	P	P	P	P	P	P	P	P	P	P	P	P	P
ECs2104	putative ARAC-type regulatory protein	P	P	P	P	P	P	P	P	P	P	P	P	P	P	P	P	P	P	P	P	P
ECs2105	hypothetical protein	P	P	P	P	P	P	P	P	P	P	P	P	P	P	P	P	P	P	P	P	P
ECs2106	putative oxidoreductase, major subunit	P	P	P	P	P	P	P	P	P	P	P	P	P	P	P	P	P	P	P	P	P
ECs2107	putative adhesin; similar to FimH protein	P	P	P	P	P	P	P	P	P	P	P	P	P	P	P	P	P	P	P	P	P
ECs2108	putative fimbrial-like protein	P	P	P	P	P	P	P	P	P	P	P	P	P	P	P	P	U	P	P	P	P
ECs2109	putative fimbrial-like protein	P	P	P	P	P	P	P	P	P	P	P	P	P	P	P	P	U	P	P	P	P
ECs2110	putative outer membrane protein	P	P	P	P	P	P	P	P	P	P	P	P	P	P	P	P	U	P	P	P	P
ECs2111	hypothetical protein	U	P	P	P	P	P	P	P	P	P	P	P	P	P	P	P	U	P	P	P	P
ECs2112	putative fimbrial chaperone protein precursor	A	P	P	P	P	P	P	P	P	P	P	P	P	P	P	P	P	P	P	P	P
ECs2113	putative type 1 fimbrial protein precursor	A	P	P	P	P	P	P	P	P	P	P	P	P	P	P	A	A	U	A	A	U
ECs2114	hypothetical protein	P	P	P	P	P	P	P	P	P	P	P	P	P	P	P	P	P	P	P	P	P
ECs2115	hypothetical protein	P	P	P	P	P	P	P	P	P	P	P	P	P	P	P	P	P	P	P	P	P
ECs2116	putative ATP-binding component of a transport system and adhesi	P	U	U	U	U	U	U	U	U	P	P	P	P	P	P	P	P	P	P	P	P
ECs2117	hypothetical protein	P	P	P	P	P	P	P	P	P	P	P	P	P	P	P	P	P	P	P	P	P
ECs2118	putative kinase	P	P	P	P	P	P	P	P	P	P	P	P	P	P	P	P	P	P	P	P	P
ECs2119	putative transcriptional regulator, sorC family	P	P	P	P	P	P	P	P	P	P	P	P	P	P	P	P	P	P	P	P	P
ECs2120	putative ATP-binding component of a transport system	P	P	P	P	P	P	P	P	P	P	P	P	P	P	P	P	P	P	P	P	P
ECs2121	putative transport system permease protein	P	P	P	P	P	P	P	P	P	P	P	P	P	P	P	P	P	P	P	P	P
ECs2122	putative transport system permease protein	P	P	P	P	P	P	P	P	P	P	P	P	P	P	P	P	P	P	P	P	P
ECs2123	putative LACI-type transcriptional regulator	P	P	P	P	P	P	P	P	P	P	P	P	P	P	P	P	P	P	P	P	P
ECs2124	hypothetical protein	P	P	P	P	P	P	P	P	P	P	P	P	P	P	P	P	P	P	P	P	P
ECs2125	hypothetical protein	P	A	A	A	A	A	A	A	A	P	P	P	P	P	P	P	P	P	P	P	P
ECs2126	putative enzyme	P	U	U	U	U	U	U	U	U	P	P	P	P	P	P	P	P	P	P	P	P
ECs2127	hypothetical protein	P	P	P	P	P	P	P	P	P	P	P	P	P	P	P	P	P	P	P	P	P
ECs2128	altronate oxidoreductase	P	P	P	P	P	P	U	P	U	P	P	P	P	P	U	P	P	P	P	P	P
ECs2129	hypothetical protein	P	P	P	P	P	P	P	P	P	P	P	P	P	P	P	P	P	P	P	P	P
ECs2130	hypothetical protein	P	P	P	P	P	P	P	P	P	P	P	P	P	P	P	P	P	P	P	P	P
ECs2131	putative glutaminase	P	P	P	P	P	P	P	P	P	P	P	P	P	P	P	P	P	P	P	P	P
ECs2132	putative aldehyde dehydrogenase	P	P	P	P	P	P	P	P	P	P	P	P	P	P	P	P	P	P	P	P	P
ECs2133	putative transcriptional regulator LYSR-type	P	P	P	P	P	P	P	P	P	P	P	P	P	P	P	P	P	P	P	P	P
ECs2134	hypothetical protein	P	P	P	P	P	P	P	P	P	P	P	P	P	P	P	P	P	P	P	P	P
ECs2135	L-arabinose and isopropyl-beta-D-thiogalactopyranoside export p	P	P	P	P	P	P	P	P	P	P	P	P	P	P	P	P	P	P	P	P	P
ECs2136	hypothetical protein	P	P	P	P	P	P	P	P	P	P	P	P	P	P	P	P	P	P	P	P	P
ECs2137	multiple antibiotic resistance protein; repressor of mar operon	P	P	P	P	P	P	P	P	P	P	P	P	P	P	P	P	P	P	P	P	P
ECs2138	multiple antibiotic resistance; transcriptional activator of de	P	U	U	U	P	P	P	P	U	P	U	U	U	U	P	U	P	P	P	P	P
ECs2139	multiple antibiotic resistance protein	P	P	P	P	P	P	P	P	P	P	P	P	P	P	P	P	P	P	P	P	P
ECs2140	efflux pump for cysteine biosynthetic pathway intermediates	A	A	A	A	A	A	A	A	A	A	A	A	A	A	A	A	U	P	A	P	U
ECs2141	putative transport protein	P	P	P	P	P	P	P	P	P	P	P	P	P	P	P	P	P	P	P	P	P
ECs2142	hypothetical protein	A	A	A	A	A	A	A	A	A	A	A	A	A	A	A	A	A	A	A	A	A
ECs2143	putative transcriptional regulator	A	A	A	A	A	A	A	A	A	A	A	A	A	A	A	A	A	A	A	A	A
ECs2144	hypothetical protein	P	P	P	P	P	P	P	P	P	P	P	P	P	P	P	P	P	P	P	P	P
ECs2145	hypothetical protein	P	P	P	P	P	P	P	P	P	P	P	P	P	P	P	P	P	P	P	P	P
ECs2146	hypothetical protein	P	P	P	P	P	P	P	P	P	P	P	P	P	P	P	P	P	P	P	P	P
ECs2147	dipeptidyl carboxypeptidase II	P	P	P	P	P	P	P	P	P	P	P	P	P	P	P	P	P	P	P	P	P
ECs2148	putative oxidoreductase	P	P	P	P	P	P	P	P	P	P	P	P	P	P	P	P	P	P	P	P	P
ECs2149	hypothetical protein	P	P	P	P	P	P	P	P	P	P	P	P	P	P	P	P	P	P	P	P	P
ECs2150	hypothetical protein	P	P	P	P	P	P	P	P	P	P	P	P	P	P	P	P	P	P	P	P	P
ECs2151	putative oxidoreductase	P	P	P	P	P	P	P	P	P	P	P	P	P	P	P	P	P	P	P	P	P
ECs2152	putative transport protein	P	P	P	P	P	P	P	P	P	P	P	P	P	P	P	P	P	P	P	P	P
ECs2167	putative minor tail protein	A	P	P	P	P	P	P	P	P	P	P	P	P	P	A	P	P	P	P	P	P
ECs2170	putative minor tail protein	A	P	P	P	P	P	P	P	P	P	P	P	P	P	P	P	P	P	P	P	P
ECs2171	putative minor tail protein	A	P	P	P	P	P	P	P	P	P	P	P	P	P	P	P	P	P	P	P	P
ECs2172	putative tail attachment protein (minor capsid protein)	A	P	P	P	P	P	P	P	P	P	P	P	P	P	P	P	P	P	P	P	P
ECs2180	putative terminase small subunit	A	P	P	P	P	P	P	P	A	A	A	A	A	A	A	A	A	P	A	A	A
ECs2181	hypothetical protein	A	P	P	P	P	P	P	P	A	P	P	P	P	P	A	P	P	P	P	P	P
ECs2196	hypothetical protein	A	P	P	P	P	P	P	P	P	P	P	P	P	P	A	P	P	P	P	P	P
ECs2199	hypothetical protein	A	P	P	P	P	P	P	P	P	P	P	P	P	P	A	P	P	P	P	P	P
ECs2200	hypothetical protein	A	P	P	P	P	P	P	P	P	P	P	P	P	P	A	P	P	P	P	P	P
ECs2201	hypothetical protein	A	P	P	P	P	P	P	P	P	P	P	P	P	P	U	P	P	P	P	P	P
ECs2202	hypothetical protein	A	P	P	P	P	P	P	P	P	P	P	P	P	P	A	P	P	P	P	P	P
ECs2203	hypothetical protein	A	P	P	P	P	P	P	P	P	P	P	P	P	P	U	P	P	P	P	P	P
ECs2208	putative regulatory protein	A	A	A	A	A	A	A	A	A	A	A	A	A	A	A	P	P	P	P	P	P
ECs2209	putative repressor protein	A	A	A	A	A	A	A	A	A	A	A	A	A	A	A	P	P	P	P	P	P
ECs2211	hypothetical protein	A	P	P	P	P	P	P	P	A	P	P	P	P	P	A	P	P	P	P	P	P
ECs2212	hypothetical protein	A	P	P	P	P	P	P	P	A	P	P	P	P	P	A	P	P	P	P	P	P
ECs2213	hypothetical protein	A	P	P	P	P	P	P	P	A	P	P	P	P	P	A	P	P	P	P	P	P
ECs2216	putative exonuclease	A	P	P	P	P	P	P	P	A	A	A	A	A	A	A	U	U	P	U	U	P
ECs2217	putative integrase	P	P	P	P	P	P	P	P	P	P	P	P	P	P	P	P	P	P	P	P	P
ECs2218	hypothetical protein	A	P	P	P	P	P	P	P	A	P	P	P	P	U	P	P	P	P	P	P	P
ECs2221	putative transposase	A	A	A	A	A	A	A	A	A	A	A	A	A	A	A	A	A	P	A	A	A
ECs2225	putative transposase (interrupted)	A	P	P	P	P	P	P	P	P	A	A	A	A	A	A	P	P	P	P	P	P
ECs2226	non-LEE-encoded effector NleG7	A	P	P	P	P	P	P	P	P	P	P	P	P	P	P	P	P	P	P	P	P
ECs2227	hypothetical protein	A	P	P	P	P	P	P	P	P	P	P	P	P	P	P	P	P	P	P	P	P
ECs2228	hypothetical protein	A	P	P	P	P	P	P	P	A	A	A	A	A	A	A	A	U	P	A	P	P
ECs2229	hypothetical protein	A	P	P	A	P	P	P	P	A	A	A	A	A	A	A	A	A	P	A	A	A
ECs2243	putative major tail subunit	A	A	A	U	A	A	A	A	P	U	A	A	A	P	A	A	A	P	A	P	P
ECs2272	hypothetical protein	A	A	A	A	A	P	A	A	A	A	A	A	A	A	A	P	P	P	P	P	P
ECs2273	hypothetical protein	A	A	A	A	A	A	A	A	A	A	A	A	A	A	A	P	P	P	P	P	P
ECs2276	putative replication protein	A	P	P	P	P	P	P	P	P	U	P	P	U	P	U	P	P	P	P	P	P
ECs2278	hypothetical protein	A	P	P	P	P	P	P	P	P	P	P	P	P	P	P	A	A	U	A	A	A
ECs2279	hypothetical protein	A	P	P	P	P	P	P	P	P	P	P	P	P	P	P	A	A	U	A	A	A
ECs2280	hypothetical protein	A	P	P	P	P	P	P	P	P	P	P	P	P	P	P	A	A	U	A	A	A
ECs2281	hypothetical protein	A	P	P	P	P	P	P	P	P	P	P	P	P	P	P	A	A	A	A	A	A
ECs2287	excisionase	A	P	P	P	P	P	P	P	P	P	P	P	P	P	P	P	P	P	P	P	P
ECs2288	hypothetical protein	P	P	P	P	P	P	P	P	P	P	P	P	P	P	P	P	P	P	P	P	P
ECs2289	hypothetical protein	P	P	P	P	P	P	P	P	P	P	P	P	P	P	P	P	P	P	P	P	P
ECs2290	spermidine N1-acetyltransferase	P	P	P	P	P	P	P	P	P	P	P	P	P	P	P	P	P	P	P	P	P
ECs2291	hypothetical protein	P	P	P	P	P	P	P	P	P	P	P	P	P	P	P	P	P	P	P	P	P
ECs2292	hypothetical protein	P	P	P	P	P	P	P	P	P	P	P	P	P	P	P	P	P	P	P	P	P
ECs2293	putative oxidoreductase, major subunit	P	P	P	P	P	P	P	P	P	P	P	P	P	P	P	P	P	P	P	P	P
ECs2294	putative oxidoreductase, major subunit	P	P	P	P	P	P	P	P	P	P	P	P	P	P	P	P	P	P	P	P	P
ECs2295	putative oxidoreductase, Fe-S subunit	P	P	P	P	P	P	P	P	P	P	P	P	P	P	P	P	P	P	P	P	P
ECs2296	putative DMSO reductase anchor subunit	P	P	P	P	P	P	P	P	P	P	P	P	P	P	P	P	P	P	P	P	P
ECs2297	putative oxidoreductase component	P	P	P	P	P	P	P	P	P	P	P	P	P	P	P	P	P	P	P	P	P
ECs2298	putative chloride channel	P	P	P	P	P	P	P	P	P	P	P	P	P	P	P	P	P	P	P	P	P
ECs2299	hypothetical protein	P	P	P	P	P	P	P	P	P	P	P	P	P	P	P	P	P	P	P	P	P
ECs2300	putative NAGC-like transcriptional regulator	P	P	P	P	P	P	P	P	P	P	P	P	P	P	P	P	P	P	P	P	P
ECs2301	putative transcriptional regulator LYSR-type	P	P	P	P	P	P	P	P	P	P	P	P	P	P	P	P	P	P	P	P	P
ECs2302	putative transport protein	P	P	P	P	P	P	P	P	P	P	P	P	P	P	P	P	P	P	P	P	P
ECs2303	acid shock protein	P	P	P	P	P	P	P	P	P	P	P	P	P	P	P	P	P	P	P	P	P
ECs2304	hypothetical protein	P	P	P	P	P	P	P	P	P	P	P	P	P	P	P	P	P	P	P	P	P
ECs2305	possible chaperone	P	P	P	P	P	P	P	P	P	P	P	P	P	P	P	P	P	P	P	P	P
ECs2306	possible chaperone	P	P	P	P	P	P	P	P	P	P	P	P	P	P	P	P	P	P	P	P	P
ECs2307	putative transport protein	P	P	U	P	P	P	P	P	P	P	P	P	P	P	P	P	P	P	P	P	P
ECs2308	pyridine nucleotide transhydrogenase, beta subunit	P	P	P	P	P	P	P	P	P	P	P	P	P	P	P	P	P	P	P	P	P
ECs2309	pyridine nucleotide transhydrogenase, alpha subunit	P	P	P	P	P	P	P	P	P	P	P	P	P	P	P	P	P	P	P	P	P
ECs2310	hypothetical protein	P	P	P	P	P	P	P	P	P	P	P	P	P	P	P	P	P	P	P	P	P
ECs2311	putative arginine/ornithine antiporter	P	P	P	P	P	P	P	P	P	P	P	P	P	P	P	P	P	P	P	P	P
ECs2312	putative oxidoreductase	P	P	P	P	P	P	P	P	P	P	P	P	P	P	P	P	P	P	P	P	P
ECs2313	hypothetical protein	P	P	P	P	P	P	P	P	P	P	P	P	P	P	P	P	P	P	P	P	P
ECs2314	response transcriptional regulatory protein (RstB sensor)	P	P	P	P	P	P	P	P	P	P	P	P	P	P	P	P	P	P	P	P	P
ECs2315	sensor histidine protein kinase (RstA regulator)	P	P	P	P	P	P	P	P	P	P	P	P	P	P	P	P	P	P	P	P	P
ECs2316	DNA-binding protein; inhibition of replication at Ter sites	P	P	P	P	P	P	P	P	P	P	P	P	P	P	P	P	P	P	P	P	P
ECs2317	fumarase C= fumarate hydratase Class II; isozyme	P	P	P	P	P	P	P	P	P	P	P	P	P	P	P	P	P	P	P	P	P
ECs2318	fumarase A = fumarate hydratase Class I; aerobic isozyme	P	P	P	P	P	P	P	P	P	P	P	P	P	P	P	P	P	P	P	P	P
ECs2319	mannose-6-phosphate isomerase	P	P	P	P	P	P	P	P	P	P	P	P	P	P	P	P	P	P	P	P	P
ECs2320	hypothetical protein	P	P	P	P	P	P	P	P	P	P	P	P	P	P	P	P	P	P	P	P	P
ECs2321	hypothetical protein	P	P	P	P	P	P	P	P	P	P	P	P	P	P	P	P	P	P	P	P	P
ECs2322	membrane-associated protein (interrupted)	P	P	P	P	P	P	P	P	P	P	P	P	P	P	P	P	P	P	P	P	P
ECs2323	glucuronide permease	P	P	P	P	P	P	P	P	P	P	P	P	P	P	P	P	P	P	P	P	P
ECs2324	beta-D-glucuronidase (partial)	P	P	P	P	P	P	P	P	P	P	P	P	P	P	P	P	P	P	P	P	P
ECs2325	interrupted beta-D-glucuronidase	P	P	P	P	P	P	P	P	P	P	P	P	P	P	P	P	P	P	P	P	P
ECs2326	repressor for uid operon	P	P	P	P	P	P	P	P	P	P	P	P	P	P	P	P	P	P	P	P	P
ECs2327	NAD-dependent 7alpha-hydroxysteroid dehydrogenase, dehydroxylat	P	P	P	P	P	P	P	P	P	P	P	P	P	P	P	P	P	P	P	P	P
ECs2328	repressor of malX and Y genes	P	P	P	P	P	P	P	P	P	P	P	P	P	P	P	P	P	P	P	P	P
ECs2329	PTS system, maltose and glucose-specific II ABC	P	P	P	P	P	P	P	P	P	P	P	P	P	P	P	P	P	P	P	P	P
ECs2330	enzyme that may degrade or block biosynthesis of endogenous mal	P	P	P	P	P	P	P	P	P	P	P	P	P	P	P	P	P	P	P	P	P
ECs2331	adenosine deaminase	P	P	P	P	P	P	P	P	P	P	P	P	P	P	P	P	P	P	P	P	P
ECs2332	hypothetical protein	P	P	P	P	P	P	P	P	P	P	P	P	P	P	P	P	P	P	P	P	P
ECs2333	beta-lactam resistance protein	P	P	P	P	P	P	P	P	P	P	P	P	P	P	P	P	P	P	P	P	P
ECs2334	hypothetical protein	P	P	P	P	P	P	P	P	P	P	P	P	P	P	P	P	P	P	P	P	P
ECs2335	hypothetical protein	P	P	P	P	P	P	P	P	P	P	P	P	P	P	P	P	P	P	P	P	P
ECs2336	hypothetical protein	P	P	P	P	P	P	P	P	P	P	P	P	P	P	P	P	P	P	P	P	P
ECs2337	hypothetical protein	P	P	P	P	P	P	P	P	P	P	P	P	P	P	P	P	P	P	P	P	P
ECs2338	putative membrane protein	P	P	P	P	P	P	P	P	P	P	P	P	P	P	P	P	P	P	P	P	P
ECs2339	hypothetical protein	P	P	P	P	P	P	P	P	P	P	P	P	P	P	P	P	P	P	P	P	P
ECs2340	hypothetical protein	P	P	P	P	P	P	P	P	P	P	P	P	P	P	P	P	P	P	P	P	P
ECs2341	hypothetical protein	P	P	P	P	P	P	P	P	P	P	P	P	P	P	P	P	P	P	P	P	P
ECs2342	endonuclease III; specific for apurinic and/or apyrimidinic sit	P	P	P	P	P	P	P	P	P	P	P	P	P	P	P	P	P	P	P	P	P
ECs2343	putative transport protein	P	P	P	P	P	P	P	P	P	P	P	P	P	P	P	P	P	P	P	P	P
ECs2344	glutathionine S-transferase	P	P	P	P	P	P	P	P	P	P	P	P	P	P	P	P	P	P	P	P	P
ECs2345	pyridoxal kinase 2 / pyridoxine kinase	P	P	P	P	P	P	P	P	P	P	P	P	P	P	P	P	P	P	P	P	P
ECs2346	tyrosine tRNA synthetase	P	P	P	P	P	P	P	P	P	P	P	P	P	P	P	P	P	P	P	P	P
ECs2347	pyridoxinephosphate oxidase	P	P	P	P	P	P	P	P	P	P	P	P	P	P	P	P	P	P	P	P	P
ECs2348	hypothetical protein	P	P	P	P	P	P	P	P	P	P	P	P	P	P	P	P	P	P	P	P	P
ECs2349	hypothetical protein	P	P	P	P	P	P	P	P	P	P	P	P	P	P	P	P	P	P	P	P	P
ECs2350	putative outer membrane protein	P	P	P	P	P	P	P	P	P	P	P	P	P	P	P	P	P	P	P	P	P
ECs2351	transcriptional regulator for cryptic hemolysin	P	P	P	P	P	P	P	P	P	P	P	P	P	P	P	P	P	P	P	P	P
ECs2352	hypothetical protein	P	P	P	P	P	P	P	P	P	P	P	P	P	P	P	P	P	P	P	P	P
ECs2353	putative membrane protein	P	P	P	P	P	P	P	P	P	P	P	P	P	P	P	P	P	P	P	P	P
ECs2354	hypothetical protein	P	P	P	P	P	P	U	P	P	P	P	P	P	P	U	P	P	P	P	P	P
ECs2355	superoxide dismutase precursor (Cu-Zn)	P	P	P	P	P	P	P	P	P	P	P	P	P	P	P	P	P	P	P	P	P
ECs2356	hypothetical protein	P	P	P	P	P	P	P	P	P	P	P	P	P	P	P	P	P	P	P	P	P
ECs2357	hypothetical protein	P	P	P	P	P	P	P	P	P	P	P	P	P	P	P	P	P	P	P	P	P
ECs2358	hypothetical protein	P	P	P	P	P	P	P	P	P	P	P	P	P	P	P	P	P	P	P	P	P
ECs2359	N-ethylmaleimide reductase	P	P	P	P	P	P	P	P	P	P	P	P	P	P	P	P	P	P	P	P	P
ECs2360	lactoylglutathione lyase	P	P	P	P	P	P	P	P	P	P	P	P	P	P	P	P	P	P	P	P	P
ECs2361	RNase T, degrades tRNA	P	P	P	P	P	P	P	P	P	P	P	P	P	P	P	P	P	P	P	P	P
ECs2362	member of ATP-dependent helicase superfamily II	P	P	P	P	P	P	P	P	P	P	P	P	P	P	P	P	P	P	P	P	P
ECs2363	hypothetical protein	P	P	P	P	P	P	P	P	P	P	P	P	P	P	P	P	P	P	P	P	P
ECs2364	putative lipoprotein	P	P	P	P	P	P	P	P	P	P	P	P	P	P	P	P	P	P	P	P	P
ECs2365	superoxide dismutase, iron	P	P	P	P	P	P	P	P	P	P	P	P	P	P	P	P	P	P	P	P	P
ECs2366	putative transport protein	P	P	P	P	P	P	P	P	P	P	P	P	P	P	P	P	P	P	P	P	P
ECs2367	transcriptional repressor for pur regulon, glyA, glnB, prsA, sp	P	P	P	P	P	P	P	P	P	P	P	P	P	P	P	P	P	P	P	P	P
ECs2368	putative transcriptional regulator LYSR-type	P	P	P	P	P	P	P	P	P	P	P	P	P	P	P	P	P	P	P	P	P
ECs2369	putative transport protein	P	P	P	P	P	P	P	P	P	P	P	P	P	P	P	P	P	P	P	P	P
[truncated: 3,065 more rows]
